# Supplementary material for: Social hierarchy and the choice of metal recycling at Anyang, the last capital of Bronze Age Shang China
Source: Sci Rep. 2020 Nov 2;10:18794. doi: 10.1038/s41598-020-75920-x (PMC7606620; doi:10.1038/s41598-020-75920-x)
Supplement: Supplementary file 1 — Supplementary Information 1. [file 41598_2020_75920_MOESM1_ESM.xlsx]

## Sheet: Chemical Database
All Chemical Data used in the text
Excavation/Museum Number	Site name	Object class	Object Type	Object Chronology	Sub chronology	Cu	Sn	Pb	As	Sb	Bi	Ni	Fe	Zn	Ag	Co	S	Total	Instrument for Chem I	Reference for Chem I
M5:809(1)	Anyang	vessel	Ding	Late Shang	Anyang II phase	86.06	11.62	1.19						0.13				99	Wet Chmieal for main;AAS for trace	LI, M. 1982. Yinxu jinshu qiwu chengfen de ceding baogao (yi)-- Fu Hao mu tongqi ceding. Kaoguxue jikan 2: 181-193 or IA CASS. 1980. 殷墟妇好墓 Yinxu Fuhao Mu. Beijing: Cultural Relics Publishing House.
M5:809(2)	Anyang	vessel	Ding	Late Shang	Anyang II phase	85.77	11.76	1.21						0.16				98.9	Wet Chmieal for main;AAS for trace	LI, M. 1982. Yinxu jinshu qiwu chengfen de ceding baogao (yi)-- Fu Hao mu tongqi ceding. Kaoguxue jikan 2: 181-193 or IA CASS. 1980. 殷墟妇好墓 Yinxu Fuhao Mu. Beijing: Cultural Relics Publishing House.
M5:809(3)	Anyang	vessel	Ding	Late Shang	Anyang II phase	85.41	12.89	0.51						0.16				98.97	Wet Chmieal for main;AAS for trace	LI, M. 1982. Yinxu jinshu qiwu chengfen de ceding baogao (yi)-- Fu Hao mu tongqi ceding. Kaoguxue jikan 2: 181-193 or IA CASS. 1980. 殷墟妇好墓 Yinxu Fuhao Mu. Beijing: Cultural Relics Publishing House.
M5:812	Anyang	vessel	Ding	Late Shang	Anyang II phase	80.28	17.92	0.65						0.1				98.95	Wet Chmieal for main;AAS for trace	LI, M. 1982. Yinxu jinshu qiwu chengfen de ceding baogao (yi)-- Fu Hao mu tongqi ceding. Kaoguxue jikan 2: 181-193 or IA CASS. 1980. 殷墟妇好墓 Yinxu Fuhao Mu. Beijing: Cultural Relics Publishing House.
M5:808(1)	Anyang	vessel	Ding	Late Shang	Anyang II phase	82.1	13.64	3.2	0.15	0.014	0.032	0.0052	0.38	0.34	0.13			99.9912	Wet Chmieal for main;AAS for trace	LI, M. 1982. Yinxu jinshu qiwu chengfen de ceding baogao (yi)-- Fu Hao mu tongqi ceding. Kaoguxue jikan 2: 181-193 or IA CASS. 1980. 殷墟妇好墓 Yinxu Fuhao Mu. Beijing: Cultural Relics Publishing House.
M5:808(2)	Anyang	vessel	Ding	Late Shang	Anyang II phase	82.52	15.26	1.22						0.28				99.28	Wet Chmieal for main;AAS for trace	LI, M. 1982. Yinxu jinshu qiwu chengfen de ceding baogao (yi)-- Fu Hao mu tongqi ceding. Kaoguxue jikan 2: 181-193 or IA CASS. 1980. 殷墟妇好墓 Yinxu Fuhao Mu. Beijing: Cultural Relics Publishing House.
M5:814	Anyang	vessel	Ding	Late Shang	Anyang II phase	79.41	17.28	1.05	0.42	0.018	0.0032	0.0079	1.26	0.43	0.13			100.009	Wet Chmieal for main;AAS for trace	LI, M. 1982. Yinxu jinshu qiwu chengfen de ceding baogao (yi)-- Fu Hao mu tongqi ceding. Kaoguxue jikan 2: 181-193 or IA CASS. 1980. 殷墟妇好墓 Yinxu Fuhao Mu. Beijing: Cultural Relics Publishing House.
M5:762	Anyang	vessel	Ding	Late Shang	Anyang II phase	82	16.39	0.5	0.51	0.013	0.0067	0.0058	0.42	0.1	0.043			99.9885	Wet Chmieal for main;AAS for trace	LI, M. 1982. Yinxu jinshu qiwu chengfen de ceding baogao (yi)-- Fu Hao mu tongqi ceding. Kaoguxue jikan 2: 181-193 or IA CASS. 1980. 殷墟妇好墓 Yinxu Fuhao Mu. Beijing: Cultural Relics Publishing House.
M5:755	Anyang	vessel	Ding	Late Shang	Anyang II phase	81.01	16.57	0.88	0.48	0.017	0.005	0.0063	0.74	0.18	0.038			99.9263	Wet Chmieal for main;AAS for trace	LI, M. 1982. Yinxu jinshu qiwu chengfen de ceding baogao (yi)-- Fu Hao mu tongqi ceding. Kaoguxue jikan 2: 181-193 or IA CASS. 1980. 殷墟妇好墓 Yinxu Fuhao Mu. Beijing: Cultural Relics Publishing House.
M5:758	Anyang	vessel	Ding	Late Shang	Anyang II phase	79	19.08	0.78	0.33	0.017	0.004	0.0043	0.58	0.16	0.014			99.9693	Wet Chmieal for main;AAS for trace	LI, M. 1982. Yinxu jinshu qiwu chengfen de ceding baogao (yi)-- Fu Hao mu tongqi ceding. Kaoguxue jikan 2: 181-193 or IA CASS. 1980. 殷墟妇好墓 Yinxu Fuhao Mu. Beijing: Cultural Relics Publishing House.
M5:815	Anyang	vessel	Ding	Late Shang	Anyang II phase	82.42	15.5	0.94						0.1				98.96	Wet Chmieal for main;AAS for trace	LI, M. 1982. Yinxu jinshu qiwu chengfen de ceding baogao (yi)-- Fu Hao mu tongqi ceding. Kaoguxue jikan 2: 181-193 or IA CASS. 1980. 殷墟妇好墓 Yinxu Fuhao Mu. Beijing: Cultural Relics Publishing House.
M5:760	Anyang	vessel	Ding	Late Shang	Anyang II phase	82.49	15.58	0.6						0.32				98.99	Wet Chmieal for main;AAS for trace	LI, M. 1982. Yinxu jinshu qiwu chengfen de ceding baogao (yi)-- Fu Hao mu tongqi ceding. Kaoguxue jikan 2: 181-193 or IA CASS. 1980. 殷墟妇好墓 Yinxu Fuhao Mu. Beijing: Cultural Relics Publishing House.
M5:761(1)	Anyang	vessel	Ding	Late Shang	Anyang II phase	84.95	13.2	1.21	0.13	0.012	0.022	0.005	0.32	0.17	0.043			100.062	Wet Chmieal for main;AAS for trace	LI, M. 1982. Yinxu jinshu qiwu chengfen de ceding baogao (yi)-- Fu Hao mu tongqi ceding. Kaoguxue jikan 2: 181-193 or IA CASS. 1980. 殷墟妇好墓 Yinxu Fuhao Mu. Beijing: Cultural Relics Publishing House.
M5:761(2)	Anyang	vessel	Ding	Late Shang	Anyang II phase	84.95	13.2	1.21	0.13	0.012	0.022	0.005	0.32	0.17	0.043			100.062	Wet Chmieal for main;AAS for trace	LI, M. 1982. Yinxu jinshu qiwu chengfen de ceding baogao (yi)-- Fu Hao mu tongqi ceding. Kaoguxue jikan 2: 181-193 or IA CASS. 1980. 殷墟妇好墓 Yinxu Fuhao Mu. Beijing: Cultural Relics Publishing House.
M5:754	Anyang	vessel	Ding	Late Shang	Anyang II phase	80.85	16.7	1.23	0.23	0.005	0.11	0.02	0.33	0.32	0.19			99.985	Wet Chmieal for main;AAS for trace	LI, M. 1982. Yinxu jinshu qiwu chengfen de ceding baogao (yi)-- Fu Hao mu tongqi ceding. Kaoguxue jikan 2: 181-193 or IA CASS. 1980. 殷墟妇好墓 Yinxu Fuhao Mu. Beijing: Cultural Relics Publishing House.
M5:759	Anyang	vessel	Ding	Late Shang	Anyang II phase	80.39	16.99	0.78	0.42	0.014	0.01	0.042	1.05	0.11	0.13			99.936	Wet Chmieal for main;AAS for trace	LI, M. 1982. Yinxu jinshu qiwu chengfen de ceding baogao (yi)-- Fu Hao mu tongqi ceding. Kaoguxue jikan 2: 181-193 or IA CASS. 1980. 殷墟妇好墓 Yinxu Fuhao Mu. Beijing: Cultural Relics Publishing House.
M5:757	Anyang	vessel	Ding	Late Shang	Anyang II phase	78.87	16.39	2.86	0.46	0.017	0.0074	0.044	1.05	0.22	0.068			99.9864	Wet Chmieal for main;AAS for trace	LI, M. 1982. Yinxu jinshu qiwu chengfen de ceding baogao (yi)-- Fu Hao mu tongqi ceding. Kaoguxue jikan 2: 181-193 or IA CASS. 1980. 殷墟妇好墓 Yinxu Fuhao Mu. Beijing: Cultural Relics Publishing House.
M5:816	Anyang	vessel	Ding	Late Shang	Anyang II phase	81.09	17.13	0.63						0.07				98.92	Wet Chmieal for main;AAS for trace	LI, M. 1982. Yinxu jinshu qiwu chengfen de ceding baogao (yi)-- Fu Hao mu tongqi ceding. Kaoguxue jikan 2: 181-193 or IA CASS. 1980. 殷墟妇好墓 Yinxu Fuhao Mu. Beijing: Cultural Relics Publishing House.
M5:753	Anyang	vessel	Ding	Late Shang	Anyang II phase	84.14	14.59	0.4	0.005	0.055	0.018	0.0025	0.62	0.13	0.03			99.9905	Wet Chmieal for main;AAS for trace	LI, M. 1982. Yinxu jinshu qiwu chengfen de ceding baogao (yi)-- Fu Hao mu tongqi ceding. Kaoguxue jikan 2: 181-193 or IA CASS. 1980. 殷墟妇好墓 Yinxu Fuhao Mu. Beijing: Cultural Relics Publishing House.
M5:1173	Anyang	vessel	Ding	Late Shang	Anyang II phase	77.98	18.58	1.66						0.3				98.52	Wet Chmieal for main;AAS for trace	LI, M. 1982. Yinxu jinshu qiwu chengfen de ceding baogao (yi)-- Fu Hao mu tongqi ceding. Kaoguxue jikan 2: 181-193 or IA CASS. 1980. 殷墟妇好墓 Yinxu Fuhao Mu. Beijing: Cultural Relics Publishing House.
M5:790	Anyang	vessel	Yan	Late Shang	Anyang II phase	84.76	13.35	1.16						0.22				99.49	Wet Chmieal for main;AAS for trace	LI, M. 1982. Yinxu jinshu qiwu chengfen de ceding baogao (yi)-- Fu Hao mu tongqi ceding. Kaoguxue jikan 2: 181-193 or IA CASS. 1980. 殷墟妇好墓 Yinxu Fuhao Mu. Beijing: Cultural Relics Publishing House.
M5:768	Anyang	vessel	Yan	Late Shang	Anyang II phase	84.18	14.3	0.85	0.095	0.014	0.006	0.013	0.46	0.07	0.0062			99.9942	Wet Chmieal for main;AAS for trace	LI, M. 1982. Yinxu jinshu qiwu chengfen de ceding baogao (yi)-- Fu Hao mu tongqi ceding. Kaoguxue jikan 2: 181-193 or IA CASS. 1980. 殷墟妇好墓 Yinxu Fuhao Mu. Beijing: Cultural Relics Publishing House.
M5:769	Anyang	vessel	Yan	Late Shang	Anyang II phase	85.23	13.25	0.75	0.087	0.014	0.003	0.003	0.57	0.06	0.01			99.977	Wet Chmieal for main;AAS for trace	LI, M. 1982. Yinxu jinshu qiwu chengfen de ceding baogao (yi)-- Fu Hao mu tongqi ceding. Kaoguxue jikan 2: 181-193 or IA CASS. 1980. 殷墟妇好墓 Yinxu Fuhao Mu. Beijing: Cultural Relics Publishing House.
M5:768	Anyang	vessel	Yan	Late Shang	Anyang II phase	84.18	14.3	0.85	0.095	0.014	0.006	0.013	0.46	0.07	0.0062			99.9942	Wet Chmieal for main;AAS for trace	LI, M. 1982. Yinxu jinshu qiwu chengfen de ceding baogao (yi)-- Fu Hao mu tongqi ceding. Kaoguxue jikan 2: 181-193 or IA CASS. 1980. 殷墟妇好墓 Yinxu Fuhao Mu. Beijing: Cultural Relics Publishing House.
M5:870	Anyang	vessel	Yan	Late Shang	Anyang II phase	85.06	11.9	1.81						0.23				99	Wet Chmieal for main;AAS for trace	LI, M. 1982. Yinxu jinshu qiwu chengfen de ceding baogao (yi)-- Fu Hao mu tongqi ceding. Kaoguxue jikan 2: 181-193 or IA CASS. 1980. 殷墟妇好墓 Yinxu Fuhao Mu. Beijing: Cultural Relics Publishing House.
M5:764(1)	Anyang	vessel	Zeng	Late Shang	Anyang II phase	79.19	13.43	5.85						0.54				99.01	Wet Chmieal for main;AAS for trace	LI, M. 1982. Yinxu jinshu qiwu chengfen de ceding baogao (yi)-- Fu Hao mu tongqi ceding. Kaoguxue jikan 2: 181-193 or IA CASS. 1980. 殷墟妇好墓 Yinxu Fuhao Mu. Beijing: Cultural Relics Publishing House.
M5:764(2)	Anyang	vessel	Zeng	Late Shang	Anyang II phase	79.19	13.43	5.85						0.54				99.01	Wet Chmieal for main;AAS for trace	LI, M. 1982. Yinxu jinshu qiwu chengfen de ceding baogao (yi)-- Fu Hao mu tongqi ceding. Kaoguxue jikan 2: 181-193 or IA CASS. 1980. 殷墟妇好墓 Yinxu Fuhao Mu. Beijing: Cultural Relics Publishing House.
M5:848	Anyang	vessel	Gui	Late Shang	Anyang II phase	80.7	16.53	1.68	0.19	0.017	0.044	0.003	0.55	0.06	0.03			99.804	Wet Chmieal for main;AAS for trace	LI, M. 1982. Yinxu jinshu qiwu chengfen de ceding baogao (yi)-- Fu Hao mu tongqi ceding. Kaoguxue jikan 2: 181-193 or IA CASS. 1980. 殷墟妇好墓 Yinxu Fuhao Mu. Beijing: Cultural Relics Publishing House.
M5:791	Anyang	vessel	Yi	Late Shang	Anyang II phase	81.98	14.93	1.73						0.34				98.98	Wet Chmieal for main;AAS for trace	LI, M. 1982. Yinxu jinshu qiwu chengfen de ceding baogao (yi)-- Fu Hao mu tongqi ceding. Kaoguxue jikan 2: 181-193 or IA CASS. 1980. 殷墟妇好墓 Yinxu Fuhao Mu. Beijing: Cultural Relics Publishing House.
M5:825	Anyang	vessel	Yi	Late Shang	Anyang II phase	79.79	18.48	0.37	0.65	0.019	0.026	0.012	0.55	0.06	0.025			99.982	Wet Chmieal for main;AAS for trace	LI, M. 1982. Yinxu jinshu qiwu chengfen de ceding baogao (yi)-- Fu Hao mu tongqi ceding. Kaoguxue jikan 2: 181-193 or IA CASS. 1980. 殷墟妇好墓 Yinxu Fuhao Mu. Beijing: Cultural Relics Publishing House.
M5:828	Anyang	vessel	Yi	Late Shang	Anyang II phase	79.5	18.98	0.39						0.06				98.93	Wet Chmieal for main;AAS for trace	LI, M. 1982. Yinxu jinshu qiwu chengfen de ceding baogao (yi)-- Fu Hao mu tongqi ceding. Kaoguxue jikan 2: 181-193 or IA CASS. 1980. 殷墟妇好墓 Yinxu Fuhao Mu. Beijing: Cultural Relics Publishing House.
M5:806	Anyang	vessel	Zun	Late Shang	Anyang II phase	83.65	14.65	0.61						0.08				98.99	Wet Chmieal for main;AAS for trace	LI, M. 1982. Yinxu jinshu qiwu chengfen de ceding baogao (yi)-- Fu Hao mu tongqi ceding. Kaoguxue jikan 2: 181-193 or IA CASS. 1980. 殷墟妇好墓 Yinxu Fuhao Mu. Beijing: Cultural Relics Publishing House.
M5:868	Anyang	vessel	Zun	Late Shang	Anyang II phase	80.72	17.44	0.67						0.14				98.97	Wet Chmieal for main;AAS for trace	LI, M. 1982. Yinxu jinshu qiwu chengfen de ceding baogao (yi)-- Fu Hao mu tongqi ceding. Kaoguxue jikan 2: 181-193 or IA CASS. 1980. 殷墟妇好墓 Yinxu Fuhao Mu. Beijing: Cultural Relics Publishing House.
M5:318	Anyang	vessel	Zun	Late Shang	Anyang II phase	79.85	15.18	3.9	0.19	0.016	0.13	0.038	0.47	0.06	0.13			99.964	Wet Chmieal for main;AAS for trace	LI, M. 1982. Yinxu jinshu qiwu chengfen de ceding baogao (yi)-- Fu Hao mu tongqi ceding. Kaoguxue jikan 2: 181-193 or IA CASS. 1980. 殷墟妇好墓 Yinxu Fuhao Mu. Beijing: Cultural Relics Publishing House.
M5:784(1)	Anyang	vessel	Zun	Late Shang	Anyang II phase	77.82	19.34	0.75	0.35	0.032	0.02	0.012	1.55	0.13	0.038			100.042	Wet Chmieal for main;AAS for trace	LI, M. 1982. Yinxu jinshu qiwu chengfen de ceding baogao (yi)-- Fu Hao mu tongqi ceding. Kaoguxue jikan 2: 181-193 or IA CASS. 1980. 殷墟妇好墓 Yinxu Fuhao Mu. Beijing: Cultural Relics Publishing House.
M5:784(2)	Anyang	vessel	Zun	Late Shang	Anyang II phase	77.82	19.34	0.75	0.35	0.032	0.02	0.012	1.55	0.13	0.038			100.042	Wet Chmieal for main;AAS for trace	LI, M. 1982. Yinxu jinshu qiwu chengfen de ceding baogao (yi)-- Fu Hao mu tongqi ceding. Kaoguxue jikan 2: 181-193 or IA CASS. 1980. 殷墟妇好墓 Yinxu Fuhao Mu. Beijing: Cultural Relics Publishing House.
M5:785	Anyang	vessel	Zun	Late Shang	Anyang II phase	80.1	18.26	0.48						0.16				99	Wet Chmieal for main;AAS for trace	LI, M. 1982. Yinxu jinshu qiwu chengfen de ceding baogao (yi)-- Fu Hao mu tongqi ceding. Kaoguxue jikan 2: 181-193 or IA CASS. 1980. 殷墟妇好墓 Yinxu Fuhao Mu. Beijing: Cultural Relics Publishing House.
M5:863	Anyang	vessel	Hu	Late Shang	Anyang II phase	83.39	14.03	0.79						0.25				98.46	Wet Chmieal for main;AAS for trace	LI, M. 1982. Yinxu jinshu qiwu chengfen de ceding baogao (yi)-- Fu Hao mu tongqi ceding. Kaoguxue jikan 2: 181-193 or IA CASS. 1980. 殷墟妇好墓 Yinxu Fuhao Mu. Beijing: Cultural Relics Publishing House.
M5:830	Anyang	vessel	Bu	Late Shang	Anyang II phase	80.31	16.34	2.51	0.32	0.0025	0.023	0.011	0.15	0.2	0.1			99.9665	Wet Chmieal for main;AAS for trace	LI, M. 1982. Yinxu jinshu qiwu chengfen de ceding baogao (yi)-- Fu Hao mu tongqi ceding. Kaoguxue jikan 2: 181-193 or IA CASS. 1980. 殷墟妇好墓 Yinxu Fuhao Mu. Beijing: Cultural Relics Publishing House.
M5:778	Anyang	vessel	Bu	Late Shang	Anyang II phase	75.3	20.68	1.83	0.49	0.013	0.014	0.012	1.05	0.46	0.056			99.905	Wet Chmieal for main;AAS for trace	LI, M. 1982. Yinxu jinshu qiwu chengfen de ceding baogao (yi)-- Fu Hao mu tongqi ceding. Kaoguxue jikan 2: 181-193 or IA CASS. 1980. 殷墟妇好墓 Yinxu Fuhao Mu. Beijing: Cultural Relics Publishing House.
M5:765	Anyang	vessel	You	Late Shang	Anyang II phase	79.23	15.16	3.81						0.78				98.98	Wet Chmieal for main;AAS for trace	LI, M. 1982. Yinxu jinshu qiwu chengfen de ceding baogao (yi)-- Fu Hao mu tongqi ceding. Kaoguxue jikan 2: 181-193 or IA CASS. 1980. 殷墟妇好墓 Yinxu Fuhao Mu. Beijing: Cultural Relics Publishing House.
M5:829	Anyang	vessel	You	Late Shang	Anyang II phase	80.34	17.24	1.36						0.05				98.99	Wet Chmieal for main;AAS for trace	LI, M. 1982. Yinxu jinshu qiwu chengfen de ceding baogao (yi)-- Fu Hao mu tongqi ceding. Kaoguxue jikan 2: 181-193 or IA CASS. 1980. 殷墟妇好墓 Yinxu Fuhao Mu. Beijing: Cultural Relics Publishing House.
M5:866	Anyang	vessel	Lei	Late Shang	Anyang II phase	80.31	17.06	2.13	0.16	0.017	0.047	0.014	0.066	0.06	0.14			100.004	Wet Chmieal for main;AAS for trace	LI, M. 1982. Yinxu jinshu qiwu chengfen de ceding baogao (yi)-- Fu Hao mu tongqi ceding. Kaoguxue jikan 2: 181-193 or IA CASS. 1980. 殷墟妇好墓 Yinxu Fuhao Mu. Beijing: Cultural Relics Publishing House.
M5:855	Anyang	vessel	Jia	Late Shang	Anyang II phase	80.76	16.98	1.13						0.15				99.02	Wet Chmieal for main;AAS for trace	LI, M. 1982. Yinxu jinshu qiwu chengfen de ceding baogao (yi)-- Fu Hao mu tongqi ceding. Kaoguxue jikan 2: 181-193 or IA CASS. 1980. 殷墟妇好墓 Yinxu Fuhao Mu. Beijing: Cultural Relics Publishing House.
M5:854(1)	Anyang	vessel	Jia	Late Shang	Anyang II phase	81.07	17.12	0.8	0.013	0.13	0.23	0.0081	0.46	0.1	0.06			99.9911	Wet Chmieal for main;AAS for trace	LI, M. 1982. Yinxu jinshu qiwu chengfen de ceding baogao (yi)-- Fu Hao mu tongqi ceding. Kaoguxue jikan 2: 181-193 or IA CASS. 1980. 殷墟妇好墓 Yinxu Fuhao Mu. Beijing: Cultural Relics Publishing House.
M5:854(2)	Anyang	vessel	Jia	Late Shang	Anyang II phase	81.07	17.12	0.8	0.013	0.13	0.23	0.0081	0.46	0.1	0.06			99.9911	Wet Chmieal for main;AAS for trace	LI, M. 1982. Yinxu jinshu qiwu chengfen de ceding baogao (yi)-- Fu Hao mu tongqi ceding. Kaoguxue jikan 2: 181-193 or IA CASS. 1980. 殷墟妇好墓 Yinxu Fuhao Mu. Beijing: Cultural Relics Publishing House.
M5:751	Anyang	vessel	Jia	Late Shang	Anyang II phase	79.96	16.82	0.43	0.23	0.014	0.038	0.003	0.39	0.07	0.032			97.987	Wet Chmieal for main;AAS for trace	LI, M. 1982. Yinxu jinshu qiwu chengfen de ceding baogao (yi)-- Fu Hao mu tongqi ceding. Kaoguxue jikan 2: 181-193 or IA CASS. 1980. 殷墟妇好墓 Yinxu Fuhao Mu. Beijing: Cultural Relics Publishing House.
M5:857(1)	Anyang	vessel	Jia	Late Shang	Anyang II phase	79.04	15.17	5.38	0.1	0.014	0.035	0.02	0.11	0.07	0.052			99.991	Wet Chmieal for main;AAS for trace	LI, M. 1982. Yinxu jinshu qiwu chengfen de ceding baogao (yi)-- Fu Hao mu tongqi ceding. Kaoguxue jikan 2: 181-193 or IA CASS. 1980. 殷墟妇好墓 Yinxu Fuhao Mu. Beijing: Cultural Relics Publishing House.
M5:857(2)	Anyang	vessel	Jia	Late Shang	Anyang II phase	79.04	15.17	5.38	0.1	0.014	0.035	0.02	0.11	0.07	0.052			99.991	Wet Chmieal for main;AAS for trace	LI, M. 1982. Yinxu jinshu qiwu chengfen de ceding baogao (yi)-- Fu Hao mu tongqi ceding. Kaoguxue jikan 2: 181-193 or IA CASS. 1980. 殷墟妇好墓 Yinxu Fuhao Mu. Beijing: Cultural Relics Publishing House.
M5:860	Anyang	vessel	Jia	Late Shang	Anyang II phase	80.91	13.77	4.18						0.14				99	Wet Chmieal for main;AAS for trace	LI, M. 1982. Yinxu jinshu qiwu chengfen de ceding baogao (yi)-- Fu Hao mu tongqi ceding. Kaoguxue jikan 2: 181-193 or IA CASS. 1980. 殷墟妇好墓 Yinxu Fuhao Mu. Beijing: Cultural Relics Publishing House.
M5:861	Anyang	vessel	Jia	Late Shang	Anyang II phase	76.62	16.22	6.03						0.14				99.01	Wet Chmieal for main;AAS for trace	LI, M. 1982. Yinxu jinshu qiwu chengfen de ceding baogao (yi)-- Fu Hao mu tongqi ceding. Kaoguxue jikan 2: 181-193 or IA CASS. 1980. 殷墟妇好墓 Yinxu Fuhao Mu. Beijing: Cultural Relics Publishing House.
M5:859	Anyang	vessel	He	Late Shang	Anyang II phase	76.87	20.79	0.47	0.21	0.022	0.018	0.013	1.45	0.06	0.051			99.954	Wet Chmieal for main;AAS for trace	LI, M. 1982. Yinxu jinshu qiwu chengfen de ceding baogao (yi)-- Fu Hao mu tongqi ceding. Kaoguxue jikan 2: 181-193 or IA CASS. 1980. 殷墟妇好墓 Yinxu Fuhao Mu. Beijing: Cultural Relics Publishing House.
M5:640	Anyang	vessel	Gu	Late Shang	Anyang II phase	82.09	16.66	0.14						0.11				99	Wet Chmieal for main;AAS for trace	LI, M. 1982. Yinxu jinshu qiwu chengfen de ceding baogao (yi)-- Fu Hao mu tongqi ceding. Kaoguxue jikan 2: 181-193 or IA CASS. 1980. 殷墟妇好墓 Yinxu Fuhao Mu. Beijing: Cultural Relics Publishing House.
M5:639	Anyang	vessel	Gu	Late Shang	Anyang II phase	80.02	18.83	0.16						0				99.01	Wet Chmieal for main;AAS for trace	LI, M. 1982. Yinxu jinshu qiwu chengfen de ceding baogao (yi)-- Fu Hao mu tongqi ceding. Kaoguxue jikan 2: 181-193 or IA CASS. 1980. 殷墟妇好墓 Yinxu Fuhao Mu. Beijing: Cultural Relics Publishing House.
M5:619	Anyang	vessel	Gu	Late Shang	Anyang II phase	80.95	16.28	1.84	0.025	0.011	0.26		0.36	0.25	0.028			100.004	Wet Chmieal for main;AAS for trace	LI, M. 1982. Yinxu jinshu qiwu chengfen de ceding baogao (yi)-- Fu Hao mu tongqi ceding. Kaoguxue jikan 2: 181-193 or IA CASS. 1980. 殷墟妇好墓 Yinxu Fuhao Mu. Beijing: Cultural Relics Publishing House.
M5:827	Anyang	vessel	Gu	Late Shang	Anyang II phase	75.86	17.11	5.94						0.08				98.99	Wet Chmieal for main;AAS for trace	LI, M. 1982. Yinxu jinshu qiwu chengfen de ceding baogao (yi)-- Fu Hao mu tongqi ceding. Kaoguxue jikan 2: 181-193 or IA CASS. 1980. 殷墟妇好墓 Yinxu Fuhao Mu. Beijing: Cultural Relics Publishing House.
M5:648	Anyang	vessel	Gu	Late Shang	Anyang II phase	76.37	16.45	6.05						0.14				99.01	Wet Chmieal for main;AAS for trace	LI, M. 1982. Yinxu jinshu qiwu chengfen de ceding baogao (yi)-- Fu Hao mu tongqi ceding. Kaoguxue jikan 2: 181-193 or IA CASS. 1980. 殷墟妇好墓 Yinxu Fuhao Mu. Beijing: Cultural Relics Publishing House.
M5:625(1)	Anyang	vessel	Gu	Late Shang	Anyang II phase	77.38	20.15	1.3	0.076	0.013	0.72	0.0063	0.17	0.15	0.035			100	Wet Chmieal for main;AAS for trace	LI, M. 1982. Yinxu jinshu qiwu chengfen de ceding baogao (yi)-- Fu Hao mu tongqi ceding. Kaoguxue jikan 2: 181-193 or IA CASS. 1980. 殷墟妇好墓 Yinxu Fuhao Mu. Beijing: Cultural Relics Publishing House.
M5:625(2)	Anyang	vessel	Gu	Late Shang	Anyang II phase	77.38	20.15	1.3	0.076	0.013	0.72	0.0063	0.17	0.15	0.035			100	Wet Chmieal for main;AAS for trace	LI, M. 1982. Yinxu jinshu qiwu chengfen de ceding baogao (yi)-- Fu Hao mu tongqi ceding. Kaoguxue jikan 2: 181-193 or IA CASS. 1980. 殷墟妇好墓 Yinxu Fuhao Mu. Beijing: Cultural Relics Publishing House.
M5:631	Anyang	vessel	Gu	Late Shang	Anyang II phase	87.85	15.05	0.82	0.74	0.027	0.61	0.0066	0.66	0.11	0.14			106.014	Wet Chmieal for main;AAS for trace	LI, M. 1982. Yinxu jinshu qiwu chengfen de ceding baogao (yi)-- Fu Hao mu tongqi ceding. Kaoguxue jikan 2: 181-193 or IA CASS. 1980. 殷墟妇好墓 Yinxu Fuhao Mu. Beijing: Cultural Relics Publishing House.
M5:744	Anyang	vessel	Dou	Late Shang	Anyang II phase	81.73	16.58	1.25						0				99.56	Wet Chmieal for main;AAS for trace	LI, M. 1982. Yinxu jinshu qiwu chengfen de ceding baogao (yi)-- Fu Hao mu tongqi ceding. Kaoguxue jikan 2: 181-193 or IA CASS. 1980. 殷墟妇好墓 Yinxu Fuhao Mu. Beijing: Cultural Relics Publishing House.
M5:746	Anyang	vessel	Dou	Late Shang	Anyang II phase	81.68	14.68	2.4						0.25				99.01	Wet Chmieal for main;AAS for trace	LI, M. 1982. Yinxu jinshu qiwu chengfen de ceding baogao (yi)-- Fu Hao mu tongqi ceding. Kaoguxue jikan 2: 181-193 or IA CASS. 1980. 殷墟妇好墓 Yinxu Fuhao Mu. Beijing: Cultural Relics Publishing House.
M5:811	Anyang	vessel	Yu	Late Shang	Anyang II phase	82.23	11.96	4.43	0.22	0.013	0.13	0.013	0.42	0.47	0.11			99.996	Wet Chmieal for main;AAS for trace	LI, M. 1982. Yinxu jinshu qiwu chengfen de ceding baogao (yi)-- Fu Hao mu tongqi ceding. Kaoguxue jikan 2: 181-193 or IA CASS. 1980. 殷墟妇好墓 Yinxu Fuhao Mu. Beijing: Cultural Relics Publishing House.
M5:852	Anyang	vessel	Guan	Late Shang	Anyang II phase	90.15	8.79	0.19	0.23	0.02	0.02	0.005	0.5	0.06	0.01			99.975	Wet Chmieal for main;AAS for trace	LI, M. 1982. Yinxu jinshu qiwu chengfen de ceding baogao (yi)-- Fu Hao mu tongqi ceding. Kaoguxue jikan 2: 181-193 or IA CASS. 1980. 殷墟妇好墓 Yinxu Fuhao Mu. Beijing: Cultural Relics Publishing House.
M5:1156	Anyang	weapon	Yue	Late Shang	Anyang II phase	81.7	15.16	1.62						0.51				98.99	Wet Chmieal for main;AAS for trace	LI, M. 1982. Yinxu jinshu qiwu chengfen de ceding baogao (yi)-- Fu Hao mu tongqi ceding. Kaoguxue jikan 2: 181-193 or IA CASS. 1980. 殷墟妇好墓 Yinxu Fuhao Mu. Beijing: Cultural Relics Publishing House.
M5:815	Anyang	vessel	Ding	Late Shang	Anyang II phase	82.42	15.5	0.94						0.1				98.96	Wet Chmieal for main;AAS for trace	LI, M. 1982. Yinxu jinshu qiwu chengfen de ceding baogao (yi)-- Fu Hao mu tongqi ceding. Kaoguxue jikan 2: 181-193 or IA CASS. 1980. 殷墟妇好墓 Yinxu Fuhao Mu. Beijing: Cultural Relics Publishing House.
No number(1)	Anyang	vessel	Ding	Late Shang	Anyang II phase	79.32	19.04	0.57						0.06				98.99	Wet Chmieal for main;AAS for trace	LI, M. 1982. Yinxu jinshu qiwu chengfen de ceding baogao (yi)-- Fu Hao mu tongqi ceding. Kaoguxue jikan 2: 181-193 or IA CASS. 1980. 殷墟妇好墓 Yinxu Fuhao Mu. Beijing: Cultural Relics Publishing House.
No number(2)	Anyang	vessel	Ding	Late Shang	Anyang II phase	81.08	17.35	0.48						0.06				98.97	Wet Chmieal for main;AAS for trace	LI, M. 1982. Yinxu jinshu qiwu chengfen de ceding baogao (yi)-- Fu Hao mu tongqi ceding. Kaoguxue jikan 2: 181-193 or IA CASS. 1980. 殷墟妇好墓 Yinxu Fuhao Mu. Beijing: Cultural Relics Publishing House.
No number(3)	Anyang	vessel	Ding	Late Shang	Anyang II phase	84.06	14.48	0.38						0.06				98.98	Wet Chmieal for main;AAS for trace	LI, M. 1982. Yinxu jinshu qiwu chengfen de ceding baogao (yi)-- Fu Hao mu tongqi ceding. Kaoguxue jikan 2: 181-193 or IA CASS. 1980. 殷墟妇好墓 Yinxu Fuhao Mu. Beijing: Cultural Relics Publishing House.
No number(4)	Anyang	vessel	Ding	Late Shang	Anyang II phase	81.33	17.17	0.41						0.06				98.97	Wet Chmieal for main;AAS for trace	LI, M. 1982. Yinxu jinshu qiwu chengfen de ceding baogao (yi)-- Fu Hao mu tongqi ceding. Kaoguxue jikan 2: 181-193 or IA CASS. 1980. 殷墟妇好墓 Yinxu Fuhao Mu. Beijing: Cultural Relics Publishing House.
No number(5)	Anyang	vessel	Gu	Late Shang	Anyang II phase	79.72	18.22	1.29						0.42				99.65	Wet Chmieal for main;AAS for trace	LI, M. 1982. Yinxu jinshu qiwu chengfen de ceding baogao (yi)-- Fu Hao mu tongqi ceding. Kaoguxue jikan 2: 181-193 or IA CASS. 1980. 殷墟妇好墓 Yinxu Fuhao Mu. Beijing: Cultural Relics Publishing House.
No number(6)	Anyang	vessel	Gu	Late Shang	Anyang II phase	79.77	17.84	1.28	0.68	0.013	0.016	0.0093	0.1	0.2	0.1			100.008	Wet Chmieal for main;AAS for trace	LI, M. 1982. Yinxu jinshu qiwu chengfen de ceding baogao (yi)-- Fu Hao mu tongqi ceding. Kaoguxue jikan 2: 181-193 or IA CASS. 1980. 殷墟妇好墓 Yinxu Fuhao Mu. Beijing: Cultural Relics Publishing House.
No number(7)	Anyang	vessel	jia	Late Shang	Anyang II phase	81.24	16.13	1.53						0.07				98.97	Wet Chmieal for main;AAS for trace	LI, M. 1982. Yinxu jinshu qiwu chengfen de ceding baogao (yi)-- Fu Hao mu tongqi ceding. Kaoguxue jikan 2: 181-193 or IA CASS. 1980. 殷墟妇好墓 Yinxu Fuhao Mu. Beijing: Cultural Relics Publishing House.
No number(8)	Anyang	weapon	knife	Late Shang	Anyang II phase	81.32	17.08	0.62	0.55	0.013	0.071	0.005	0.14	0.13	0.05			99.979	Wet Chmieal for main;AAS for trace	LI, M. 1982. Yinxu jinshu qiwu chengfen de ceding baogao (yi)-- Fu Hao mu tongqi ceding. Kaoguxue jikan 2: 181-193 or IA CASS. 1980. 殷墟妇好墓 Yinxu Fuhao Mu. Beijing: Cultural Relics Publishing House.
No number(9)	Anyang	weapon	knife	Late Shang	Anyang II phase	80.36	17.48	0.64						0.14				98.62	Wet Chmieal for main;AAS for trace	LI, M. 1982. Yinxu jinshu qiwu chengfen de ceding baogao (yi)-- Fu Hao mu tongqi ceding. Kaoguxue jikan 2: 181-193 or IA CASS. 1980. 殷墟妇好墓 Yinxu Fuhao Mu. Beijing: Cultural Relics Publishing House.
No number(10)	Anyang	weapon	dagger-axe	Late Shang	Anyang II phase	86.04	12.13	0.69						0.07				98.93	Wet Chmieal for main;AAS for trace	LI, M. 1982. Yinxu jinshu qiwu chengfen de ceding baogao (yi)-- Fu Hao mu tongqi ceding. Kaoguxue jikan 2: 181-193 or IA CASS. 1980. 殷墟妇好墓 Yinxu Fuhao Mu. Beijing: Cultural Relics Publishing House.
No number(11)	Anyang	weapon	dagger-axe	Late Shang	Anyang II phase	84.3	13.37	1.15						0.2				99.02	Wet Chmieal for main;AAS for trace	LI, M. 1982. Yinxu jinshu qiwu chengfen de ceding baogao (yi)-- Fu Hao mu tongqi ceding. Kaoguxue jikan 2: 181-193 or IA CASS. 1980. 殷墟妇好墓 Yinxu Fuhao Mu. Beijing: Cultural Relics Publishing House.
No number(12)	Anyang	weapon	dagger-axe	Late Shang	Anyang II phase	86.94	10.92	0.97						0.17				99	Wet Chmieal for main;AAS for trace	LI, M. 1982. Yinxu jinshu qiwu chengfen de ceding baogao (yi)-- Fu Hao mu tongqi ceding. Kaoguxue jikan 2: 181-193 or IA CASS. 1980. 殷墟妇好墓 Yinxu Fuhao Mu. Beijing: Cultural Relics Publishing House.
No number(13)	Anyang	weapon	dagger-axe	Late Shang	Anyang II phase	86.66	11.7	1.19	0.14	0.01	0.042	0.0025	0.03	0.19	0.035			99.9995	Wet Chmieal for main;AAS for trace	LI, M. 1982. Yinxu jinshu qiwu chengfen de ceding baogao (yi)-- Fu Hao mu tongqi ceding. Kaoguxue jikan 2: 181-193 or IA CASS. 1980. 殷墟妇好墓 Yinxu Fuhao Mu. Beijing: Cultural Relics Publishing House.
No number(14)	Anyang	weapon	dagger-axe	Late Shang	Anyang II phase	89.9	8.79	0.84	0.063	0.0087	0.005	0.0025	0.16	0.13	0.085			99.9842	Wet Chmieal for main;AAS for trace	LI, M. 1982. Yinxu jinshu qiwu chengfen de ceding baogao (yi)-- Fu Hao mu tongqi ceding. Kaoguxue jikan 2: 181-193 or IA CASS. 1980. 殷墟妇好墓 Yinxu Fuhao Mu. Beijing: Cultural Relics Publishing House.
No number(15)	Anyang	weapon	dagger-axe	Late Shang	Anyang II phase	88.18	10.22	0.43						0.16				98.99	Wet Chmieal for main;AAS for trace	LI, M. 1982. Yinxu jinshu qiwu chengfen de ceding baogao (yi)-- Fu Hao mu tongqi ceding. Kaoguxue jikan 2: 181-193 or IA CASS. 1980. 殷墟妇好墓 Yinxu Fuhao Mu. Beijing: Cultural Relics Publishing House.
No number(16)	Anyang	weapon	arrowhead	Late Shang	Anyang II phase	79.64	18.7	0.56						1.06				99.96	Wet Chmieal for main;AAS for trace	LI, M. 1982. Yinxu jinshu qiwu chengfen de ceding baogao (yi)-- Fu Hao mu tongqi ceding. Kaoguxue jikan 2: 181-193 or IA CASS. 1980. 殷墟妇好墓 Yinxu Fuhao Mu. Beijing: Cultural Relics Publishing House.
No number(17)	Anyang	vessel	gu	Late Shang	Anyang II phase	77.58	18.02	3.46	0.28	0.008	0.025	0.0025	0.32	0.3	0.0025			99.998	Wet Chmieal for main;AAS for trace	LI, M. 1982. Yinxu jinshu qiwu chengfen de ceding baogao (yi)-- Fu Hao mu tongqi ceding. Kaoguxue jikan 2: 181-193 or IA CASS. 1980. 殷墟妇好墓 Yinxu Fuhao Mu. Beijing: Cultural Relics Publishing House.
No number(18)	Anyang	unknown	copper fragment	Late Shang	Anyang II phase	0	0	0	0.013	0.35	0.052	0.011	0.32		0.006			0.752	Wet Chmieal for main;AAS for trace	LI, M. 1982. Yinxu jinshu qiwu chengfen de ceding baogao (yi)-- Fu Hao mu tongqi ceding. Kaoguxue jikan 2: 181-193 or IA CASS. 1980. 殷墟妇好墓 Yinxu Fuhao Mu. Beijing: Cultural Relics Publishing House.
No number(19)	Anyang	unknown	copper fragment	Late Shang	Anyang II phase	0	0	0	0.016	0.11	0.028	0.005	0.02		0.045			0.224	Wet Chmieal for main;AAS for trace	LI, M. 1982. Yinxu jinshu qiwu chengfen de ceding baogao (yi)-- Fu Hao mu tongqi ceding. Kaoguxue jikan 2: 181-193 or IA CASS. 1980. 殷墟妇好墓 Yinxu Fuhao Mu. Beijing: Cultural Relics Publishing House.
No number(20)	Anyang	unknown	copper fragment	Late Shang	Anyang II phase	0	0	0	0.0025	0.15	0.0093	0.005	0.02		0.011			0.1978	Wet Chmieal for main;AAS for trace	LI, M. 1982. Yinxu jinshu qiwu chengfen de ceding baogao (yi)-- Fu Hao mu tongqi ceding. Kaoguxue jikan 2: 181-193 or IA CASS. 1980. 殷墟妇好墓 Yinxu Fuhao Mu. Beijing: Cultural Relics Publishing House.
No number(21)	Anyang	unknown	copper fragment	Late Shang	Anyang II phase	0	0	0	0.016	0.16	0.43	0.01	0.3		0.11			1.026	Wet Chmieal for main;AAS for trace	LI, M. 1982. Yinxu jinshu qiwu chengfen de ceding baogao (yi)-- Fu Hao mu tongqi ceding. Kaoguxue jikan 2: 181-193 or IA CASS. 1980. 殷墟妇好墓 Yinxu Fuhao Mu. Beijing: Cultural Relics Publishing House.
No number(22)	Anyang	unknown	copper fragment	Late Shang	Anyang II phase	80.73	16.01	1.55	0.33	0.012	0.17	0.005	0.63	0.3	0.041		0.19	99.968	Wet Chmieal for main;AAS for trace	LI, M. 1982. Yinxu jinshu qiwu chengfen de ceding baogao (yi)-- Fu Hao mu tongqi ceding. Kaoguxue jikan 2: 181-193 or IA CASS. 1980. 殷墟妇好墓 Yinxu Fuhao Mu. Beijing: Cultural Relics Publishing House.
No number(23)	Anyang	unknown	copper fragment	Late Shang	Anyang II phase	78.48	19.05	1.9	0.12	0	0.016	0.005	0.04	0.35	0.01		0.016	99.987	Wet Chmieal for main;AAS for trace	LI, M. 1982. Yinxu jinshu qiwu chengfen de ceding baogao (yi)-- Fu Hao mu tongqi ceding. Kaoguxue jikan 2: 181-193 or IA CASS. 1980. 殷墟妇好墓 Yinxu Fuhao Mu. Beijing: Cultural Relics Publishing House.
No number(24)	Anyang	unknown	copper fragment	Late Shang	Anyang II phase	81.47	17.14	0.42	0.14	0.01	0.039	0.01	0.46	0.13	0.058		0.08	99.957	Wet Chmieal for main;AAS for trace	LI, M. 1982. Yinxu jinshu qiwu chengfen de ceding baogao (yi)-- Fu Hao mu tongqi ceding. Kaoguxue jikan 2: 181-193 or IA CASS. 1980. 殷墟妇好墓 Yinxu Fuhao Mu. Beijing: Cultural Relics Publishing House.
No number(25)	Anyang	unknown	copper fragment	Late Shang	Anyang II phase	80.53	13.86	4.47	0.18	0.017	0.02	0.01	0.5	0.19	0.09		0.11	99.977	Wet Chmieal for main;AAS for trace	LI, M. 1982. Yinxu jinshu qiwu chengfen de ceding baogao (yi)-- Fu Hao mu tongqi ceding. Kaoguxue jikan 2: 181-193 or IA CASS. 1980. 殷墟妇好墓 Yinxu Fuhao Mu. Beijing: Cultural Relics Publishing House.
No number(26)	Anyang	unknown	copper fragment	Late Shang	Anyang II phase	79.07	14.65	5.61	0.13	0.0017	0.02	0.01	0.1	0.19	0.15		0.036	99.9677	Wet Chmieal for main;AAS for trace	LI, M. 1982. Yinxu jinshu qiwu chengfen de ceding baogao (yi)-- Fu Hao mu tongqi ceding. Kaoguxue jikan 2: 181-193 or IA CASS. 1980. 殷墟妇好墓 Yinxu Fuhao Mu. Beijing: Cultural Relics Publishing House.
No number(27)	Anyang	unknown	copper fragment	Late Shang	Anyang II phase	82.66	11.24	4.99	0.15	0.0085	0.022	0.035	0.31	0.35	0.068		0.16	99.9935	Wet Chmieal for main;AAS for trace	LI, M. 1982. Yinxu jinshu qiwu chengfen de ceding baogao (yi)-- Fu Hao mu tongqi ceding. Kaoguxue jikan 2: 181-193 or IA CASS. 1980. 殷墟妇好墓 Yinxu Fuhao Mu. Beijing: Cultural Relics Publishing House.
No number(28)	Anyang	unknown	copper fragment	Late Shang	Anyang II phase	85.58	13.09	0.41	0.24	0.0091	0.058	0.01	0.35	0.13	0.034		0.066	99.9771	Wet Chmieal for main;AAS for trace	LI, M. 1982. Yinxu jinshu qiwu chengfen de ceding baogao (yi)-- Fu Hao mu tongqi ceding. Kaoguxue jikan 2: 181-193 or IA CASS. 1980. 殷墟妇好墓 Yinxu Fuhao Mu. Beijing: Cultural Relics Publishing House.
No number(29)	Anyang	unknown	copper fragment	Late Shang	Anyang II phase	80.9	16.69	1.75	0.17	0.019	0.057	0.015	0.071	0.19	0.069		0.047	99.978	Wet Chmieal for main;AAS for trace	LI, M. 1982. Yinxu jinshu qiwu chengfen de ceding baogao (yi)-- Fu Hao mu tongqi ceding. Kaoguxue jikan 2: 181-193 or IA CASS. 1980. 殷墟妇好墓 Yinxu Fuhao Mu. Beijing: Cultural Relics Publishing House.
No number(30)	Anyang	unknown	copper fragment	Late Shang	Anyang II phase	82.22	15.8	0.83	0.3	0.02	0.011	0.015	0.48	0.19	0.034		0.061	99.961	Wet Chmieal for main;AAS for trace	LI, M. 1982. Yinxu jinshu qiwu chengfen de ceding baogao (yi)-- Fu Hao mu tongqi ceding. Kaoguxue jikan 2: 181-193 or IA CASS. 1980. 殷墟妇好墓 Yinxu Fuhao Mu. Beijing: Cultural Relics Publishing House.
No number(31)	Anyang	unknown	copper fragment	Late Shang	Anyang II phase	85.57	11.88	1.02	0.27	0.013	0.062	0.016	0.55	0.43	0.011		0.16	99.982	Wet Chmieal for main;AAS for trace	LI, M. 1982. Yinxu jinshu qiwu chengfen de ceding baogao (yi)-- Fu Hao mu tongqi ceding. Kaoguxue jikan 2: 181-193 or IA CASS. 1980. 殷墟妇好墓 Yinxu Fuhao Mu. Beijing: Cultural Relics Publishing House.
M5:1131	Anyang	weapon	arrowhead	Late Shang	Anyang II phase	79.43	18.7	0.73						0.13				98.99	Wet Chmieal for main;AAS for trace	LI, M. 1982. Yinxu jinshu qiwu chengfen de ceding baogao (yi)-- Fu Hao mu tongqi ceding. Kaoguxue jikan 2: 181-193 or IA CASS. 1980. 殷墟妇好墓 Yinxu Fuhao Mu. Beijing: Cultural Relics Publishing House.
M5:1129	Anyang	weapon	arrowhead	Late Shang	Anyang II phase	79.44	18.6	0.79						0.16				98.99	Wet Chmieal for main;AAS for trace	LI, M. 1982. Yinxu jinshu qiwu chengfen de ceding baogao (yi)-- Fu Hao mu tongqi ceding. Kaoguxue jikan 2: 181-193 or IA CASS. 1980. 殷墟妇好墓 Yinxu Fuhao Mu. Beijing: Cultural Relics Publishing House.
M5:1128	Anyang	weapon	arrowhead	Late Shang	Anyang II phase	83.93	13.3	1.51						0.24				98.98	Wet Chmieal for main;AAS for trace	LI, M. 1982. Yinxu jinshu qiwu chengfen de ceding baogao (yi)-- Fu Hao mu tongqi ceding. Kaoguxue jikan 2: 181-193 or IA CASS. 1980. 殷墟妇好墓 Yinxu Fuhao Mu. Beijing: Cultural Relics Publishing House.
M5:620	Anyang	vessel	gu	Late Shang	Anyang II phase	79.98	14.92	4.89						0.22				100.01	Wet Chmieal for main;AAS for trace	LI, M. 1982. Yinxu jinshu qiwu chengfen de ceding baogao (yi)-- Fu Hao mu tongqi ceding. Kaoguxue jikan 2: 181-193 or IA CASS. 1980. 殷墟妇好墓 Yinxu Fuhao Mu. Beijing: Cultural Relics Publishing House.
M5:635	Anyang	vessel	gu	Late Shang	Anyang II phase	78.41	12.83	7.8	0.34	0.023	0.12	0.0076	0.25	0.1	0.085			99.9656	Wet Chmieal for main;AAS for trace	LI, M. 1982. Yinxu jinshu qiwu chengfen de ceding baogao (yi)-- Fu Hao mu tongqi ceding. Kaoguxue jikan 2: 181-193 or IA CASS. 1980. 殷墟妇好墓 Yinxu Fuhao Mu. Beijing: Cultural Relics Publishing House.
M5:1650	Anyang	tool	chisel	Late Shang	Anyang II phase	79.3	16.9	2.5						0.32				99.02	Wet Chmieal for main;AAS for trace	LI, M. 1982. Yinxu jinshu qiwu chengfen de ceding baogao (yi)-- Fu Hao mu tongqi ceding. Kaoguxue jikan 2: 181-193 or IA CASS. 1980. 殷墟妇好墓 Yinxu Fuhao Mu. Beijing: Cultural Relics Publishing House.
M5:636	Anyang	vessel	gu	Late Shang	Anyang II phase	76.84	19.82	2.09						0.27				99.02	Wet Chmieal for main;AAS for trace	LI, M. 1982. Yinxu jinshu qiwu chengfen de ceding baogao (yi)-- Fu Hao mu tongqi ceding. Kaoguxue jikan 2: 181-193 or IA CASS. 1980. 殷墟妇好墓 Yinxu Fuhao Mu. Beijing: Cultural Relics Publishing House.
M5:719	Anyang	tool	adze	Late Shang	Anyang II phase	79.39	16.52	2.66						0.42				98.99	Wet Chmieal for main;AAS for trace	LI, M. 1982. Yinxu jinshu qiwu chengfen de ceding baogao (yi)-- Fu Hao mu tongqi ceding. Kaoguxue jikan 2: 181-193 or IA CASS. 1980. 殷墟妇好墓 Yinxu Fuhao Mu. Beijing: Cultural Relics Publishing House.
M5:710	Anyang	tool	adze	Late Shang	Anyang II phase	79.04	16.53	3						0.43				99	Wet Chmieal for main;AAS for trace	LI, M. 1982. Yinxu jinshu qiwu chengfen de ceding baogao (yi)-- Fu Hao mu tongqi ceding. Kaoguxue jikan 2: 181-193 or IA CASS. 1980. 殷墟妇好墓 Yinxu Fuhao Mu. Beijing: Cultural Relics Publishing House.
M5:712	Anyang	tool	chisel	Late Shang	Anyang II phase	78.93	16.67	2.86						0.5				98.96	Wet Chmieal for main;AAS for trace	LI, M. 1982. Yinxu jinshu qiwu chengfen de ceding baogao (yi)-- Fu Hao mu tongqi ceding. Kaoguxue jikan 2: 181-193 or IA CASS. 1980. 殷墟妇好墓 Yinxu Fuhao Mu. Beijing: Cultural Relics Publishing House.
M1004	Academia Sinica collection	Weapon	Helmt	late Shang	Anyang II phase	83.69	13.48	1.15	0.0373	0.0034	0.0345	0.0049	0.3175	0.0236	0.0431	0.0055		98.7898	ICP-OES	TIAN, J., JIN, Z., LI, R., YAN, L. & CUI, J. 2010. An elemental and lead-isotopic study on bronze helmets from royal tomb No.1004 in Yin ruins. Archaeometry 52: 1002-1014.
M1004	Academia Sinica collection	Weapon	Helmt	late Shang	Anyang II phase	87.92	7.7	2.59	0.0982	0.0152	0.0254	0.0519	4e-05	0.0209	0.3528	0.0019		98.7763	ICP-OES	TIAN, J., JIN, Z., LI, R., YAN, L. & CUI, J. 2010. An elemental and lead-isotopic study on bronze helmets from royal tomb No.1004 in Yin ruins. Archaeometry 52: 1002-1014.
M1004	Academia Sinica collection	Weapon	Helmt	late Shang	Anyang II phase	75.69	12.24	0.83	0.0763	0.0054	0.0181	0.0159	0.3339	0.0486	0.0594	0.0123		89.3299	ICP-OES	TIAN, J., JIN, Z., LI, R., YAN, L. & CUI, J. 2010. An elemental and lead-isotopic study on bronze helmets from royal tomb No.1004 in Yin ruins. Archaeometry 52: 1002-1014.
M1004	Academia Sinica collection	Weapon	Helmt	late Shang	Anyang II phase	86.06	13.51	0.47	0.0992	0.0052	0.0103	0.016	0.4504	0.0301	0.0583	0.0123		100.722	ICP-OES	TIAN, J., JIN, Z., LI, R., YAN, L. & CUI, J. 2010. An elemental and lead-isotopic study on bronze helmets from royal tomb No.1004 in Yin ruins. Archaeometry 52: 1002-1014.
M1004	Academia Sinica collection	Weapon	Helmt	late Shang	Anyang II phase	85.08	12.7	b.d.l.	0.0795	0.003	0.0032	0.0031	0.0675	0.0101	0.0223	0.0007		97.9694	ICP-OES	TIAN, J., JIN, Z., LI, R., YAN, L. & CUI, J. 2010. An elemental and lead-isotopic study on bronze helmets from royal tomb No.1004 in Yin ruins. Archaeometry 52: 1002-1014.
M1004	Academia Sinica collection	Weapon	Helmt	late Shang	Anyang II phase	76.8	10.57	1.99	0.0203	0.0168	0.001	0.0082	0.0471	0.02	0.0175	0.0003		89.4912	ICP-OES	TIAN, J., JIN, Z., LI, R., YAN, L. & CUI, J. 2010. An elemental and lead-isotopic study on bronze helmets from royal tomb No.1004 in Yin ruins. Archaeometry 52: 1002-1014.
M1004	Academia Sinica collection	Weapon	Helmt	late Shang	Anyang II phase	81.26	11.68	5.97	0.1042	0.0055	0.0112	0.0151	0.2127	0.0367	0.0855	0.0048		99.3857	ICP-OES	TIAN, J., JIN, Z., LI, R., YAN, L. & CUI, J. 2010. An elemental and lead-isotopic study on bronze helmets from royal tomb No.1004 in Yin ruins. Archaeometry 52: 1002-1014.
M1004	Anyang		Helmet	Weapon	Anyang II phase	85.03	15.13	0.05	0.01									100.22	EPMA	UCHIDA, J. & IIZUKA, Y. 2015. Zhongyang yanjiuyuan shoucang Yinxu qingtongqi de yejinxue yanjiu, in Y.-T. LI (ed.): 81-112. Taipei: Institute of history and philology, Academia Sinica.
M1004	Anyang		Helmet	Weapon	Anyang II phase	84.36	15.81	0.05	0									100.22	EPMA	UCHIDA, J. & IIZUKA, Y. 2015. Zhongyang yanjiuyuan shoucang Yinxu qingtongqi de yejinxue yanjiu, in Y.-T. LI (ed.): 81-112. Taipei: Institute of history and philology, Academia Sinica.
M1004	Anyang		Helmet	Weapon	Anyang II phase	82.99	16.46	0.35	0.01									99.81	EPMA	UCHIDA, J. & IIZUKA, Y. 2015. Zhongyang yanjiuyuan shoucang Yinxu qingtongqi de yejinxue yanjiu, in Y.-T. LI (ed.): 81-112. Taipei: Institute of history and philology, Academia Sinica.
M1004	Anyang		Helmet	Weapon	Anyang II phase	84.54	15.26	0.17	0.01									99.98	EPMA	UCHIDA, J. & IIZUKA, Y. 2015. Zhongyang yanjiuyuan shoucang Yinxu qingtongqi de yejinxue yanjiu, in Y.-T. LI (ed.): 81-112. Taipei: Institute of history and philology, Academia Sinica.
M1004	Anyang		Helmet	Weapon	Anyang II phase	84.09	15.94	0.03	0.01									100.07	EPMA	UCHIDA, J. & IIZUKA, Y. 2015. Zhongyang yanjiuyuan shoucang Yinxu qingtongqi de yejinxue yanjiu, in Y.-T. LI (ed.): 81-112. Taipei: Institute of history and philology, Academia Sinica.
M1004	Anyang		Helmet	Weapon	Anyang II phase	85.68	12.53	1.44	0.04									99.69	EPMA	UCHIDA, J. & IIZUKA, Y. 2015. Zhongyang yanjiuyuan shoucang Yinxu qingtongqi de yejinxue yanjiu, in Y.-T. LI (ed.): 81-112. Taipei: Institute of history and philology, Academia Sinica.
M1004	Anyang		Helmet	Weapon	Anyang II phase	85.74	14.76	0.05	0.01									100.56	EPMA	UCHIDA, J. & IIZUKA, Y. 2015. Zhongyang yanjiuyuan shoucang Yinxu qingtongqi de yejinxue yanjiu, in Y.-T. LI (ed.): 81-112. Taipei: Institute of history and philology, Academia Sinica.
M1004	Anyang		Helmet	Weapon	Anyang II phase	82.8	15.46	1.66	0.03									99.95	EPMA	UCHIDA, J. & IIZUKA, Y. 2015. Zhongyang yanjiuyuan shoucang Yinxu qingtongqi de yejinxue yanjiu, in Y.-T. LI (ed.): 81-112. Taipei: Institute of history and philology, Academia Sinica.
M1004	Anyang		Helmet	Weapon	Anyang II phase	86.37	13.31	0.5	0.02									100.2	EPMA	UCHIDA, J. & IIZUKA, Y. 2015. Zhongyang yanjiuyuan shoucang Yinxu qingtongqi de yejinxue yanjiu, in Y.-T. LI (ed.): 81-112. Taipei: Institute of history and philology, Academia Sinica.
M1004	Anyang		Helmet	Weapon	Anyang II phase	80.22	19.57	0.14	0.01									99.94	EPMA	UCHIDA, J. & IIZUKA, Y. 2015. Zhongyang yanjiuyuan shoucang Yinxu qingtongqi de yejinxue yanjiu, in Y.-T. LI (ed.): 81-112. Taipei: Institute of history and philology, Academia Sinica.
M1004	Anyang		Helmet	Weapon	Anyang II phase	83.77	16.46	0.04	0.01									100.28	EPMA	UCHIDA, J. & IIZUKA, Y. 2015. Zhongyang yanjiuyuan shoucang Yinxu qingtongqi de yejinxue yanjiu, in Y.-T. LI (ed.): 81-112. Taipei: Institute of history and philology, Academia Sinica.
M1004	Anyang		Helmet	Weapon	Anyang II phase	84.19	14.56	0.64	0.02									99.41	EPMA	UCHIDA, J. & IIZUKA, Y. 2015. Zhongyang yanjiuyuan shoucang Yinxu qingtongqi de yejinxue yanjiu, in Y.-T. LI (ed.): 81-112. Taipei: Institute of history and philology, Academia Sinica.
M1004	Anyang		Helmet	Weapon	Anyang II phase	82.3	18.3	0.07	0.02									100.69	EPMA	UCHIDA, J. & IIZUKA, Y. 2015. Zhongyang yanjiuyuan shoucang Yinxu qingtongqi de yejinxue yanjiu, in Y.-T. LI (ed.): 81-112. Taipei: Institute of history and philology, Academia Sinica.
M1004	Anyang		Helmet	Weapon	Anyang II phase	82.97	17.62	0.08	0.02									100.69	EPMA	UCHIDA, J. & IIZUKA, Y. 2015. Zhongyang yanjiuyuan shoucang Yinxu qingtongqi de yejinxue yanjiu, in Y.-T. LI (ed.): 81-112. Taipei: Institute of history and philology, Academia Sinica.
M1004	Anyang		Helmet	Weapon	Anyang II phase	83.12	17.04	0.04	0.02									100.22	EPMA	UCHIDA, J. & IIZUKA, Y. 2015. Zhongyang yanjiuyuan shoucang Yinxu qingtongqi de yejinxue yanjiu, in Y.-T. LI (ed.): 81-112. Taipei: Institute of history and philology, Academia Sinica.
M1004	Anyang		Helmet	Weapon	Anyang II phase	85.72	14.53	0.13	0.02									100.4	EPMA	UCHIDA, J. & IIZUKA, Y. 2015. Zhongyang yanjiuyuan shoucang Yinxu qingtongqi de yejinxue yanjiu, in Y.-T. LI (ed.): 81-112. Taipei: Institute of history and philology, Academia Sinica.
M1004	Anyang		Helmet	Weapon	Anyang II phase	83.72	16.58	0.07	0.03									100.4	EPMA	UCHIDA, J. & IIZUKA, Y. 2015. Zhongyang yanjiuyuan shoucang Yinxu qingtongqi de yejinxue yanjiu, in Y.-T. LI (ed.): 81-112. Taipei: Institute of history and philology, Academia Sinica.
M1004	Anyang		Helmet	Weapon	Anyang II phase	84.83	14.17	0.9	0.03									99.93	EPMA	UCHIDA, J. & IIZUKA, Y. 2015. Zhongyang yanjiuyuan shoucang Yinxu qingtongqi de yejinxue yanjiu, in Y.-T. LI (ed.): 81-112. Taipei: Institute of history and philology, Academia Sinica.
M1004	Anyang		Helmet	Weapon	Anyang II phase	83.64	16.45	0.24	0.05									100.38	EPMA	UCHIDA, J. & IIZUKA, Y. 2015. Zhongyang yanjiuyuan shoucang Yinxu qingtongqi de yejinxue yanjiu, in Y.-T. LI (ed.): 81-112. Taipei: Institute of history and philology, Academia Sinica.
M1004	Anyang		Helmet	Weapon	Anyang II phase	84.51	16.17	0.06	0.02									100.76	EPMA	UCHIDA, J. & IIZUKA, Y. 2015. Zhongyang yanjiuyuan shoucang Yinxu qingtongqi de yejinxue yanjiu, in Y.-T. LI (ed.): 81-112. Taipei: Institute of history and philology, Academia Sinica.
M1004	Anyang		Helmet	Weapon	Anyang II phase	84.33	15.99	0.07	0.01									100.4	EPMA	UCHIDA, J. & IIZUKA, Y. 2015. Zhongyang yanjiuyuan shoucang Yinxu qingtongqi de yejinxue yanjiu, in Y.-T. LI (ed.): 81-112. Taipei: Institute of history and philology, Academia Sinica.
M1004	Anyang		Helmet	Weapon	Anyang II phase	85.88	14.3	0.08	0.04									100.3	EPMA	UCHIDA, J. & IIZUKA, Y. 2015. Zhongyang yanjiuyuan shoucang Yinxu qingtongqi de yejinxue yanjiu, in Y.-T. LI (ed.): 81-112. Taipei: Institute of history and philology, Academia Sinica.
M1004	Anyang		Helmet	Weapon	Anyang II phase	85.18	15.3	0.03	0.02									100.53	EPMA	UCHIDA, J. & IIZUKA, Y. 2015. Zhongyang yanjiuyuan shoucang Yinxu qingtongqi de yejinxue yanjiu, in Y.-T. LI (ed.): 81-112. Taipei: Institute of history and philology, Academia Sinica.
M1004	Anyang		Helmet	Weapon	Anyang II phase	83.9	16.67	0.04	0.01									100.62	EPMA	UCHIDA, J. & IIZUKA, Y. 2015. Zhongyang yanjiuyuan shoucang Yinxu qingtongqi de yejinxue yanjiu, in Y.-T. LI (ed.): 81-112. Taipei: Institute of history and philology, Academia Sinica.
M1004	Anyang		Helmet	Weapon	Anyang II phase	85.55	14.21	0.55	0.04									100.35	EPMA	UCHIDA, J. & IIZUKA, Y. 2015. Zhongyang yanjiuyuan shoucang Yinxu qingtongqi de yejinxue yanjiu, in Y.-T. LI (ed.): 81-112. Taipei: Institute of history and philology, Academia Sinica.
M1004	Anyang		Helmet	Weapon	Anyang II phase	84.59	15.78	0.08	0.02									100.47	EPMA	UCHIDA, J. & IIZUKA, Y. 2015. Zhongyang yanjiuyuan shoucang Yinxu qingtongqi de yejinxue yanjiu, in Y.-T. LI (ed.): 81-112. Taipei: Institute of history and philology, Academia Sinica.
M1004	Anyang		Helmet	Weapon	Anyang II phase	84.29	15.56	0.12	0.01									99.98	EPMA	UCHIDA, J. & IIZUKA, Y. 2015. Zhongyang yanjiuyuan shoucang Yinxu qingtongqi de yejinxue yanjiu, in Y.-T. LI (ed.): 81-112. Taipei: Institute of history and philology, Academia Sinica.
M1004	Anyang		Helmet	Weapon	Anyang II phase	85.66	12.8	0.73	0.04									99.23	EPMA	UCHIDA, J. & IIZUKA, Y. 2015. Zhongyang yanjiuyuan shoucang Yinxu qingtongqi de yejinxue yanjiu, in Y.-T. LI (ed.): 81-112. Taipei: Institute of history and philology, Academia Sinica.
M1004	Anyang		Helmet	Weapon	Anyang II phase	81.59	18.21	0.07	0.05									99.92	EPMA	UCHIDA, J. & IIZUKA, Y. 2015. Zhongyang yanjiuyuan shoucang Yinxu qingtongqi de yejinxue yanjiu, in Y.-T. LI (ed.): 81-112. Taipei: Institute of history and philology, Academia Sinica.
M1004	Anyang		Helmet	Weapon	Anyang II phase	81.89	16.24	1.42	0.05									99.6	EPMA	UCHIDA, J. & IIZUKA, Y. 2015. Zhongyang yanjiuyuan shoucang Yinxu qingtongqi de yejinxue yanjiu, in Y.-T. LI (ed.): 81-112. Taipei: Institute of history and philology, Academia Sinica.
M1004	Anyang		Helmet	Weapon	Anyang II phase	85.39	14.65	0.07	0.03									100.14	EPMA	UCHIDA, J. & IIZUKA, Y. 2015. Zhongyang yanjiuyuan shoucang Yinxu qingtongqi de yejinxue yanjiu, in Y.-T. LI (ed.): 81-112. Taipei: Institute of history and philology, Academia Sinica.
M1004	Anyang		Helmet	Weapon	Anyang II phase	84.51	15.19	0.03	0.01									99.74	EPMA	UCHIDA, J. & IIZUKA, Y. 2015. Zhongyang yanjiuyuan shoucang Yinxu qingtongqi de yejinxue yanjiu, in Y.-T. LI (ed.): 81-112. Taipei: Institute of history and philology, Academia Sinica.
M1004	Anyang		Helmet	Weapon	Anyang II phase	83.9	15.44	0.3	0.05									99.69	EPMA	UCHIDA, J. & IIZUKA, Y. 2015. Zhongyang yanjiuyuan shoucang Yinxu qingtongqi de yejinxue yanjiu, in Y.-T. LI (ed.): 81-112. Taipei: Institute of history and philology, Academia Sinica.
M1004	Anyang		Helmet	Weapon	Anyang II phase	82.68	17.22	0.06	0									99.96	EPMA	UCHIDA, J. & IIZUKA, Y. 2015. Zhongyang yanjiuyuan shoucang Yinxu qingtongqi de yejinxue yanjiu, in Y.-T. LI (ed.): 81-112. Taipei: Institute of history and philology, Academia Sinica.
M1004	Anyang		Helmet	Weapon	Anyang II phase	85.01	14.02	0.67	0.04									99.74	EPMA	UCHIDA, J. & IIZUKA, Y. 2015. Zhongyang yanjiuyuan shoucang Yinxu qingtongqi de yejinxue yanjiu, in Y.-T. LI (ed.): 81-112. Taipei: Institute of history and philology, Academia Sinica.
M1004	Anyang		Helmet	Weapon	Anyang II phase	82.14	17.07	0.1	0.02									99.33	EPMA	UCHIDA, J. & IIZUKA, Y. 2015. Zhongyang yanjiuyuan shoucang Yinxu qingtongqi de yejinxue yanjiu, in Y.-T. LI (ed.): 81-112. Taipei: Institute of history and philology, Academia Sinica.
M1004	Anyang		Helmet	Weapon	Anyang II phase	81.87	16.36	1.72	0.14									100.09	EPMA	UCHIDA, J. & IIZUKA, Y. 2015. Zhongyang yanjiuyuan shoucang Yinxu qingtongqi de yejinxue yanjiu, in Y.-T. LI (ed.): 81-112. Taipei: Institute of history and philology, Academia Sinica.
M1004	Anyang		Helmet	Weapon	Anyang II phase	86.06	14.8	0.05	0.03									100.94	EPMA	UCHIDA, J. & IIZUKA, Y. 2015. Zhongyang yanjiuyuan shoucang Yinxu qingtongqi de yejinxue yanjiu, in Y.-T. LI (ed.): 81-112. Taipei: Institute of history and philology, Academia Sinica.
M1004	Anyang		Helmet	Weapon	Anyang II phase	85.47	15.21	0.03	0.03									100.74	EPMA	UCHIDA, J. & IIZUKA, Y. 2015. Zhongyang yanjiuyuan shoucang Yinxu qingtongqi de yejinxue yanjiu, in Y.-T. LI (ed.): 81-112. Taipei: Institute of history and philology, Academia Sinica.
M1004	Anyang		Helmet	Weapon	Anyang II phase	84	14.84	0.03	0.09									98.96	EPMA	UCHIDA, J. & IIZUKA, Y. 2015. Zhongyang yanjiuyuan shoucang Yinxu qingtongqi de yejinxue yanjiu, in Y.-T. LI (ed.): 81-112. Taipei: Institute of history and philology, Academia Sinica.
M1004	Anyang		Helmet	Weapon	Anyang II phase	87.14	11.84	0.52	0.07									99.57	EPMA	UCHIDA, J. & IIZUKA, Y. 2015. Zhongyang yanjiuyuan shoucang Yinxu qingtongqi de yejinxue yanjiu, in Y.-T. LI (ed.): 81-112. Taipei: Institute of history and philology, Academia Sinica.
M1004	Anyang		Helmet	Weapon	Anyang II phase	87.09	11.72	0.65	0.07									99.53	EPMA	UCHIDA, J. & IIZUKA, Y. 2015. Zhongyang yanjiuyuan shoucang Yinxu qingtongqi de yejinxue yanjiu, in Y.-T. LI (ed.): 81-112. Taipei: Institute of history and philology, Academia Sinica.
M1004	Anyang		Helmet	Weapon	Anyang II phase	85.74	13.4	0.48	0.06									99.68	EPMA	UCHIDA, J. & IIZUKA, Y. 2015. Zhongyang yanjiuyuan shoucang Yinxu qingtongqi de yejinxue yanjiu, in Y.-T. LI (ed.): 81-112. Taipei: Institute of history and philology, Academia Sinica.
M1004	Anyang		Helmet	Weapon	Anyang II phase	82.46	16.92	0.04	0.05									99.47	EPMA	UCHIDA, J. & IIZUKA, Y. 2015. Zhongyang yanjiuyuan shoucang Yinxu qingtongqi de yejinxue yanjiu, in Y.-T. LI (ed.): 81-112. Taipei: Institute of history and philology, Academia Sinica.
M1004	Anyang		Helmet	Weapon	Anyang II phase	83.75	15.1	0.85	0.15									99.85	EPMA	UCHIDA, J. & IIZUKA, Y. 2015. Zhongyang yanjiuyuan shoucang Yinxu qingtongqi de yejinxue yanjiu, in Y.-T. LI (ed.): 81-112. Taipei: Institute of history and philology, Academia Sinica.
M1004	Anyang		Helmet	Weapon	Anyang II phase	85.1	14.31	0.75	0.06									100.22	EPMA	UCHIDA, J. & IIZUKA, Y. 2015. Zhongyang yanjiuyuan shoucang Yinxu qingtongqi de yejinxue yanjiu, in Y.-T. LI (ed.): 81-112. Taipei: Institute of history and philology, Academia Sinica.
M1004	Anyang			weapon	Anyang I phase	83.2	15.34	0.53	0.02									99.09	EPMA	UCHIDA, J. & IIZUKA, Y. 2015. Zhongyang yanjiuyuan shoucang Yinxu qingtongqi de yejinxue yanjiu, in Y.-T. LI (ed.): 81-112. Taipei: Institute of history and philology, Academia Sinica.
M1004	Anyang			weapon	Anyang I phase	83.1	16.15	0.05	0.01									99.31	EPMA	UCHIDA, J. & IIZUKA, Y. 2015. Zhongyang yanjiuyuan shoucang Yinxu qingtongqi de yejinxue yanjiu, in Y.-T. LI (ed.): 81-112. Taipei: Institute of history and philology, Academia Sinica.
M1004	Anyang			weapon	Anyang II phase	86.1	14.2	0.1	0.06									100.46	EPMA	UCHIDA, J. & IIZUKA, Y. 2015. Zhongyang yanjiuyuan shoucang Yinxu qingtongqi de yejinxue yanjiu, in Y.-T. LI (ed.): 81-112. Taipei: Institute of history and philology, Academia Sinica.
M1004	Anyang			weapon	Anyang II phase	84.46	14.55	0.09	0.18									99.28	EPMA	UCHIDA, J. & IIZUKA, Y. 2015. Zhongyang yanjiuyuan shoucang Yinxu qingtongqi de yejinxue yanjiu, in Y.-T. LI (ed.): 81-112. Taipei: Institute of history and philology, Academia Sinica.
M1004	Anyang			weapon	Anyang II phase	85.77	13.08	0.43	0.04									99.32	EPMA	UCHIDA, J. & IIZUKA, Y. 2015. Zhongyang yanjiuyuan shoucang Yinxu qingtongqi de yejinxue yanjiu, in Y.-T. LI (ed.): 81-112. Taipei: Institute of history and philology, Academia Sinica.
M1004	Anyang			weapon	Anyang II phase	87.5	11.87	0.83	0.05									100.25	EPMA	UCHIDA, J. & IIZUKA, Y. 2015. Zhongyang yanjiuyuan shoucang Yinxu qingtongqi de yejinxue yanjiu, in Y.-T. LI (ed.): 81-112. Taipei: Institute of history and philology, Academia Sinica.
M54：224	Anyang	vessel	ding	Late Shang	Anyang II phase	76.27	17.62	1.11	0.06		0.01		0.05					95.12	ICP	LIU, Y., HE, Y. & XU, G. 2007. M54 ji M60 chutu qingtongqi de chengfen fenxi in IA CASS (ed.) Anyang Yinxu Huayuanzhuang dongdi shangdai muzang: 289-296. Beijing: Science Press.
M54：171	Anyang	vessel	gui	Late Shang	Anyang II phase	75.09	13.59	3.35	0.09				0.74					92.86	ICP	LIU, Y., HE, Y. & XU, G. 2007. M54 ji M60 chutu qingtongqi de chengfen fenxi in IA CASS (ed.) Anyang Yinxu Huayuanzhuang dongdi shangdai muzang: 289-296. Beijing: Science Press.
M54：190	Anyang	vessel	gu	Late Shang	Anyang II phase	76.92	13.95	6.78	0.11		0.03		0.01					97.8	ICP	LIU, Y., HE, Y. & XU, G. 2007. M54 ji M60 chutu qingtongqi de chengfen fenxi in IA CASS (ed.) Anyang Yinxu Huayuanzhuang dongdi shangdai muzang: 289-296. Beijing: Science Press.
M54：205	Anyang	vessel	gu	Late Shang	Anyang II phase	79.39	15.79	2.81	0.05		0.02		0.69					98.75	ICP	LIU, Y., HE, Y. & XU, G. 2007. M54 ji M60 chutu qingtongqi de chengfen fenxi in IA CASS (ed.) Anyang Yinxu Huayuanzhuang dongdi shangdai muzang: 289-296. Beijing: Science Press.
M54：157	Anyang	vessel	yu	Late Shang	Anyang II phase	73.83	14.9	0.73	0.05		0.02		0.18					89.71	ICP	LIU, Y., HE, Y. & XU, G. 2007. M54 ji M60 chutu qingtongqi de chengfen fenxi in IA CASS (ed.) Anyang Yinxu Huayuanzhuang dongdi shangdai muzang: 289-296. Beijing: Science Press.
M54：169	Anyang	vessel	yu	Late Shang	Anyang II phase	81.23	16.27	0.83	0.02		0.04		0.18					98.57	ICP	LIU, Y., HE, Y. & XU, G. 2007. M54 ji M60 chutu qingtongqi de chengfen fenxi in IA CASS (ed.) Anyang Yinxu Huayuanzhuang dongdi shangdai muzang: 289-296. Beijing: Science Press.
M54：84	Anyang	vessel	zun	Late Shang	Anyang II phase	76.67	18.17	3.09	0.01		0.02							97.96	ICP	LIU, Y., HE, Y. & XU, G. 2007. M54 ji M60 chutu qingtongqi de chengfen fenxi in IA CASS (ed.) Anyang Yinxu Huayuanzhuang dongdi shangdai muzang: 289-296. Beijing: Science Press.
M54：183	Anyang	vessel	yi	Late Shang	Anyang II phase	76.01	17.14	0.03	0.04				0.03					93.25	ICP	LIU, Y., HE, Y. & XU, G. 2007. M54 ji M60 chutu qingtongqi de chengfen fenxi in IA CASS (ed.) Anyang Yinxu Huayuanzhuang dongdi shangdai muzang: 289-296. Beijing: Science Press.
M54：475	Anyang	vessel	zun	Late Shang	Anyang II phase	76.68	16.87	2.19	0.08				0.15					95.97	ICP	LIU, Y., HE, Y. & XU, G. 2007. M54 ji M60 chutu qingtongqi de chengfen fenxi in IA CASS (ed.) Anyang Yinxu Huayuanzhuang dongdi shangdai muzang: 289-296. Beijing: Science Press.
M54：153	Anyang	vessel	jue	Late Shang	Anyang II phase	71.72	16.2	0.05	0.02				0.06					88.05	ICP	LIU, Y., HE, Y. & XU, G. 2007. M54 ji M60 chutu qingtongqi de chengfen fenxi in IA CASS (ed.) Anyang Yinxu Huayuanzhuang dongdi shangdai muzang: 289-296. Beijing: Science Press.
M54：155	Anyang	vessel	jue	Late Shang	Anyang II phase	84.36	13.25	0.46	0.06		0.04		0.15					98.32	ICP	LIU, Y., HE, Y. & XU, G. 2007. M54 ji M60 chutu qingtongqi de chengfen fenxi in IA CASS (ed.) Anyang Yinxu Huayuanzhuang dongdi shangdai muzang: 289-296. Beijing: Science Press.
M54：156	Anyang	vessel	jue	Late Shang	Anyang II phase	76	15.95	1.65	0.02		0.02		0.1					93.74	ICP	LIU, Y., HE, Y. & XU, G. 2007. M54 ji M60 chutu qingtongqi de chengfen fenxi in IA CASS (ed.) Anyang Yinxu Huayuanzhuang dongdi shangdai muzang: 289-296. Beijing: Science Press.
M54：245	Anyang	weapon	ge blade	Late Shang	Anyang II phase	82.33	12.92	0.03	0.05		0.03		0.09					95.45	ICP	LIU, Y., HE, Y. & XU, G. 2007. M54 ji M60 chutu qingtongqi de chengfen fenxi in IA CASS (ed.) Anyang Yinxu Huayuanzhuang dongdi shangdai muzang: 289-296. Beijing: Science Press.
M54：226	Anyang	weapon	ge blade	Late Shang	Anyang II phase	87.07	10.61	0.05	0.07		0.03							97.83	ICP	LIU, Y., HE, Y. & XU, G. 2007. M54 ji M60 chutu qingtongqi de chengfen fenxi in IA CASS (ed.) Anyang Yinxu Huayuanzhuang dongdi shangdai muzang: 289-296. Beijing: Science Press.
M54：296	Anyang	weapon	ge blade	Late Shang	Anyang II phase	79.51	10.15	0.01	0.06				0.01					89.74	ICP	LIU, Y., HE, Y. & XU, G. 2007. M54 ji M60 chutu qingtongqi de chengfen fenxi in IA CASS (ed.) Anyang Yinxu Huayuanzhuang dongdi shangdai muzang: 289-296. Beijing: Science Press.
M54：459	Anyang	weapon	ge blade	Late Shang	Anyang II phase	92.36	7.6	0.17	0.06		0.09		0.04					100.32	ICP	LIU, Y., HE, Y. & XU, G. 2007. M54 ji M60 chutu qingtongqi de chengfen fenxi in IA CASS (ed.) Anyang Yinxu Huayuanzhuang dongdi shangdai muzang: 289-296. Beijing: Science Press.
M54：100	Anyang	weapon	spear head	Late Shang	Anyang II phase	77.5	17.8	0.02	0.07		0.04		0.02					95.45	ICP	LIU, Y., HE, Y. & XU, G. 2007. M54 ji M60 chutu qingtongqi de chengfen fenxi in IA CASS (ed.) Anyang Yinxu Huayuanzhuang dongdi shangdai muzang: 289-296. Beijing: Science Press.
M54：68	Anyang	weapon	spear head	Late Shang	Anyang II phase	84.17	11.04	0.05	0.03		0.09		0.08					95.46	ICP	LIU, Y., HE, Y. & XU, G. 2007. M54 ji M60 chutu qingtongqi de chengfen fenxi in IA CASS (ed.) Anyang Yinxu Huayuanzhuang dongdi shangdai muzang: 289-296. Beijing: Science Press.
M54：4	Anyang	weapon	spear head	Late Shang	Anyang II phase	78.71	12.58	0.04	0.13		0.05		0.03					91.54	ICP	LIU, Y., HE, Y. & XU, G. 2007. M54 ji M60 chutu qingtongqi de chengfen fenxi in IA CASS (ed.) Anyang Yinxu Huayuanzhuang dongdi shangdai muzang: 289-296. Beijing: Science Press.
M54：141	Anyang	weapon	spear head	Late Shang	Anyang II phase	81.29	12.1	0.14	0.05		0.02		0.05					93.65	ICP	LIU, Y., HE, Y. & XU, G. 2007. M54 ji M60 chutu qingtongqi de chengfen fenxi in IA CASS (ed.) Anyang Yinxu Huayuanzhuang dongdi shangdai muzang: 289-296. Beijing: Science Press.
M54：69	Anyang	weapon	spear head	Late Shang	Anyang II phase	79.37	12.02	0.15	0.09		0.07		0.04					91.74	ICP	LIU, Y., HE, Y. & XU, G. 2007. M54 ji M60 chutu qingtongqi de chengfen fenxi in IA CASS (ed.) Anyang Yinxu Huayuanzhuang dongdi shangdai muzang: 289-296. Beijing: Science Press.
M54：142	Anyang	weapon	arrow	Late Shang	Anyang II phase	81.15	11.96	2.47	0.05		0.02		0.01					95.66	ICP	LIU, Y., HE, Y. & XU, G. 2007. M54 ji M60 chutu qingtongqi de chengfen fenxi in IA CASS (ed.) Anyang Yinxu Huayuanzhuang dongdi shangdai muzang: 289-296. Beijing: Science Press.
M54：144	Anyang	weapon	arrow	Late Shang	Anyang II phase	83.28	13.98	1.18	0.06		0.05		0.08					98.63	ICP	LIU, Y., HE, Y. & XU, G. 2007. M54 ji M60 chutu qingtongqi de chengfen fenxi in IA CASS (ed.) Anyang Yinxu Huayuanzhuang dongdi shangdai muzang: 289-296. Beijing: Science Press.
M54：478	Anyang	vessel	plate	Late Shang	Anyang II phase	83.77	8.01	0.01	0.01				0.02					91.82	ICP	LIU, Y., HE, Y. & XU, G. 2007. M54 ji M60 chutu qingtongqi de chengfen fenxi in IA CASS (ed.) Anyang Yinxu Huayuanzhuang dongdi shangdai muzang: 289-296. Beijing: Science Press.
M54：335	Anyang	unknown	disc	Late Shang	Anyang II phase	81.4	15.89	0.25	0.05		0.04		0.02					97.65	ICP	LIU, Y., HE, Y. & XU, G. 2007. M54 ji M60 chutu qingtongqi de chengfen fenxi in IA CASS (ed.) Anyang Yinxu Huayuanzhuang dongdi shangdai muzang: 289-296. Beijing: Science Press.
M54：167	Anyang	vessel	ding	Late Shang	Anyang II phase	70.21	28.18						1.61					100	XRF	LIU, Y., HE, Y. & XU, G. 2007. M54 ji M60 chutu qingtongqi de chengfen fenxi in IA CASS (ed.) Anyang Yinxu Huayuanzhuang dongdi shangdai muzang: 289-296. Beijing: Science Press.
M54：224	Anyang	vessel	ding	Late Shang	Anyang II phase	79.38	18.78	1.55					0.29					100	XRF	LIU, Y., HE, Y. & XU, G. 2007. M54 ji M60 chutu qingtongqi de chengfen fenxi in IA CASS (ed.) Anyang Yinxu Huayuanzhuang dongdi shangdai muzang: 289-296. Beijing: Science Press.
M54：170	Anyang	vessel	ding	Late Shang	Anyang II phase	76.64	22.82						0.55					100.01	XRF	LIU, Y., HE, Y. & XU, G. 2007. M54 ji M60 chutu qingtongqi de chengfen fenxi in IA CASS (ed.) Anyang Yinxu Huayuanzhuang dongdi shangdai muzang: 289-296. Beijing: Science Press.
M54：191	Anyang	vessel	ding	Late Shang	Anyang II phase	78.37	20.02	0.23					1.37					99.99	XRF	LIU, Y., HE, Y. & XU, G. 2007. M54 ji M60 chutu qingtongqi de chengfen fenxi in IA CASS (ed.) Anyang Yinxu Huayuanzhuang dongdi shangdai muzang: 289-296. Beijing: Science Press.
M54：171	Anyang	vessel	gui	Late Shang	Anyang II phase	73.23	22.7	3.14					0.92					99.99	XRF	LIU, Y., HE, Y. & XU, G. 2007. M54 ji M60 chutu qingtongqi de chengfen fenxi in IA CASS (ed.) Anyang Yinxu Huayuanzhuang dongdi shangdai muzang: 289-296. Beijing: Science Press.
M54：190	Anyang	vessel	gu	Late Shang	Anyang II phase	73.15	21.74	4.98					0.11					99.98	XRF	LIU, Y., HE, Y. & XU, G. 2007. M54 ji M60 chutu qingtongqi de chengfen fenxi in IA CASS (ed.) Anyang Yinxu Huayuanzhuang dongdi shangdai muzang: 289-296. Beijing: Science Press.
M54：205	Anyang	vessel	gu	Late Shang	Anyang II phase	78.72	19.88	0.34					1.07					100.01	XRF	LIU, Y., HE, Y. & XU, G. 2007. M54 ji M60 chutu qingtongqi de chengfen fenxi in IA CASS (ed.) Anyang Yinxu Huayuanzhuang dongdi shangdai muzang: 289-296. Beijing: Science Press.
M54：206	Anyang	vessel	gu	Late Shang	Anyang II phase	72.54	26.8	0.5					0.15					99.99	XRF	LIU, Y., HE, Y. & XU, G. 2007. M54 ji M60 chutu qingtongqi de chengfen fenxi in IA CASS (ed.) Anyang Yinxu Huayuanzhuang dongdi shangdai muzang: 289-296. Beijing: Science Press.
M54：157	Anyang	vessel	yu	Late Shang	Anyang II phase	80.23	17.76	1.5					0.5					99.99	XRF	LIU, Y., HE, Y. & XU, G. 2007. M54 ji M60 chutu qingtongqi de chengfen fenxi in IA CASS (ed.) Anyang Yinxu Huayuanzhuang dongdi shangdai muzang: 289-296. Beijing: Science Press.
M54：169	Anyang	vessel	yu	Late Shang	Anyang II phase	78.6	18.83	1.6					0.95					99.98	XRF	LIU, Y., HE, Y. & XU, G. 2007. M54 ji M60 chutu qingtongqi de chengfen fenxi in IA CASS (ed.) Anyang Yinxu Huayuanzhuang dongdi shangdai muzang: 289-296. Beijing: Science Press.
M54：84	Anyang	vessel	zun	Late Shang	Anyang II phase	72.38	20.28	7.21					0.11					99.98	XRF	LIU, Y., HE, Y. & XU, G. 2007. M54 ji M60 chutu qingtongqi de chengfen fenxi in IA CASS (ed.) Anyang Yinxu Huayuanzhuang dongdi shangdai muzang: 289-296. Beijing: Science Press.
M54：183	Anyang	vessel	yi	Late Shang	Anyang II phase	79.31	20.57						0.01					99.89	XRF	LIU, Y., HE, Y. & XU, G. 2007. M54 ji M60 chutu qingtongqi de chengfen fenxi in IA CASS (ed.) Anyang Yinxu Huayuanzhuang dongdi shangdai muzang: 289-296. Beijing: Science Press.
M54：154	Anyang	vessel	yan	Late Shang	Anyang II phase	76.15	21.16	1.99					0.69					99.99	XRF	LIU, Y., HE, Y. & XU, G. 2007. M54 ji M60 chutu qingtongqi de chengfen fenxi in IA CASS (ed.) Anyang Yinxu Huayuanzhuang dongdi shangdai muzang: 289-296. Beijing: Science Press.
M54：475	Anyang	vessel	zun	Late Shang	Anyang II phase	73.12	23.91	2.57					0.39					99.99	XRF	LIU, Y., HE, Y. & XU, G. 2007. M54 ji M60 chutu qingtongqi de chengfen fenxi in IA CASS (ed.) Anyang Yinxu Huayuanzhuang dongdi shangdai muzang: 289-296. Beijing: Science Press.
M54：187	Anyang	vessel	dou	Late Shang	Anyang II phase	76.96	19.62	3.29					0.12					99.99	XRF	LIU, Y., HE, Y. & XU, G. 2007. M54 ji M60 chutu qingtongqi de chengfen fenxi in IA CASS (ed.) Anyang Yinxu Huayuanzhuang dongdi shangdai muzang: 289-296. Beijing: Science Press.
M54：153	Anyang	vessel	jue	Late Shang	Anyang II phase	77.59	21.86	0.28					0.27					100	XRF	LIU, Y., HE, Y. & XU, G. 2007. M54 ji M60 chutu qingtongqi de chengfen fenxi in IA CASS (ed.) Anyang Yinxu Huayuanzhuang dongdi shangdai muzang: 289-296. Beijing: Science Press.
M54：155	Anyang	vessel	jue	Late Shang	Anyang II phase	75.38	23.65	0.67					0.29					99.99	XRF	LIU, Y., HE, Y. & XU, G. 2007. M54 ji M60 chutu qingtongqi de chengfen fenxi in IA CASS (ed.) Anyang Yinxu Huayuanzhuang dongdi shangdai muzang: 289-296. Beijing: Science Press.
M54：156	Anyang	vessel	jue	Late Shang	Anyang II phase	75.98	21.39	2.43					0.19					99.99	XRF	LIU, Y., HE, Y. & XU, G. 2007. M54 ji M60 chutu qingtongqi de chengfen fenxi in IA CASS (ed.) Anyang Yinxu Huayuanzhuang dongdi shangdai muzang: 289-296. Beijing: Science Press.
M54：245	Anyang	weapon	ge blade	Late Shang	Anyang II phase	81.67	18.12						0.21					100	XRF	LIU, Y., HE, Y. & XU, G. 2007. M54 ji M60 chutu qingtongqi de chengfen fenxi in IA CASS (ed.) Anyang Yinxu Huayuanzhuang dongdi shangdai muzang: 289-296. Beijing: Science Press.
M54：100	Anyang	weapon	spear head	Late Shang	Anyang II phase	77.71	22.18						0.11					100	XRF	LIU, Y., HE, Y. & XU, G. 2007. M54 ji M60 chutu qingtongqi de chengfen fenxi in IA CASS (ed.) Anyang Yinxu Huayuanzhuang dongdi shangdai muzang: 289-296. Beijing: Science Press.
M54：142	Anyang	weapon	arrow	Late Shang	Anyang II phase	83.18	13.74	2.99					0.01					99.92	XRF	LIU, Y., HE, Y. & XU, G. 2007. M54 ji M60 chutu qingtongqi de chengfen fenxi in IA CASS (ed.) Anyang Yinxu Huayuanzhuang dongdi shangdai muzang: 289-296. Beijing: Science Press.
M54：144	Anyang	weapon	arrow	Late Shang	Anyang II phase	80.44	17.4	1.96					0.18					99.98	XRF	LIU, Y., HE, Y. & XU, G. 2007. M54 ji M60 chutu qingtongqi de chengfen fenxi in IA CASS (ed.) Anyang Yinxu Huayuanzhuang dongdi shangdai muzang: 289-296. Beijing: Science Press.
M54：335	Anyang	unknown	disc	Late Shang	Anyang II phase	0.7896	20.53	0.3					0.21					21.8296	XRF	LIU, Y., HE, Y. & XU, G. 2007. M54 ji M60 chutu qingtongqi de chengfen fenxi in IA CASS (ed.) Anyang Yinxu Huayuanzhuang dongdi shangdai muzang: 289-296. Beijing: Science Press.
M160:51	Anyang	vessel	Yan tripod cooker	Late Shang	Anyang III phase	99.2	///	0.41	tr.	–	tr.	√	0.3	///	√			99.91	AES	JI, L. 1997. Henan Anyang Guojiazhuang M160 hao mu chutu tongqi de chengfen fenxi yanjiu. Kaogu: 80-84.
M160:50	Anyang	vessel	Square vessel	Late Shang	Anyang III phase	96.2	///	1.42	√	√	√	√	0.5	0.1	√			98.22	AES	JI, L. 1997. Henan Anyang Guojiazhuang M160 hao mu chutu tongqi de chengfen fenxi yanjiu. Kaogu: 80-84.
M160:113	Anyang	vessel	Gu cup	Late Shang	Anyang III phase	77.1	17.6	2.09	√	–	√	√	0.5	0.3	√			97.59	AES	JI, L. 1997. Henan Anyang Guojiazhuang M160 hao mu chutu tongqi de chengfen fenxi yanjiu. Kaogu: 80-84.
M160:116	Anyang	vessel	Gu cup	Late Shang	Anyang III phase	77.5	17.1	2.08	√	–	tr.	√	0.2	0.3	√			97.18	AES	JI, L. 1997. Henan Anyang Guojiazhuang M160 hao mu chutu tongqi de chengfen fenxi yanjiu. Kaogu: 80-84.
M160:124	Anyang	vessel	Jiao Cup	Late Shang	Anyang III phase	77.8	16.7	4.08	√	–	√	√	0.2	0.3	√			99.08	AES	JI, L. 1997. Henan Anyang Guojiazhuang M160 hao mu chutu tongqi de chengfen fenxi yanjiu. Kaogu: 80-84.
M160:170	Anyang	vessel	Gu cup	Late Shang	Anyang III phase	76.7	16	5.05	√	–	tr.	√	0.2	0.5	√			98.45	AES	JI, L. 1997. Henan Anyang Guojiazhuang M160 hao mu chutu tongqi de chengfen fenxi yanjiu. Kaogu: 80-84.
M160:111	Anyang	vessel	Square Jia wine container	Late Shang	Anyang III phase	76.2	17.2	3.86	√	tr.	√	√	tr	0.4	√			97.66	AES	JI, L. 1997. Henan Anyang Guojiazhuang M160 hao mu chutu tongqi de chengfen fenxi yanjiu. Kaogu: 80-84.
M160:152	Anyang	vessel	Square Zun wine container	Late Shang	Anyang III phase	74	19.3	3.68	tr.	–	tr.	√	tr	0.1	√			97.08	AES	JI, L. 1997. Henan Anyang Guojiazhuang M160 hao mu chutu tongqi de chengfen fenxi yanjiu. Kaogu: 80-84.
M160:174	Anyang	vessel	Jia wine container	Late Shang	Anyang III phase	75.7	13.1	5.19	tr.	–	tr.	tr.	tr	0.6	√			94.59	AES	JI, L. 1997. Henan Anyang Guojiazhuang M160 hao mu chutu tongqi de chengfen fenxi yanjiu. Kaogu: 80-84.
M160:123	Anyang	vessel	Ding tripod cooker	Late Shang	Anyang III phase	77.8	11.3	7.31	√	√	√	√	tr	0.5	√			96.91	AES	JI, L. 1997. Henan Anyang Guojiazhuang M160 hao mu chutu tongqi de chengfen fenxi yanjiu. Kaogu: 80-84.
M160:62	Anyang	vessel	Ding tripod cooker	Late Shang	Anyang III phase	80.7	10.8	3.66	tr.	–	√	√	0.3	0.3	√			95.76	AES	JI, L. 1997. Henan Anyang Guojiazhuang M160 hao mu chutu tongqi de chengfen fenxi yanjiu. Kaogu: 80-84.
M160:134	Anyang	vessel	Square Ding cooker	Late Shang	Anyang III phase	81.1	10.9	4.47	√	tr.	√	√	tr	0.3	√			96.77	AES	JI, L. 1997. Henan Anyang Guojiazhuang M160 hao mu chutu tongqi de chengfen fenxi yanjiu. Kaogu: 80-84.
M160:349	Anyang	tool	Adze	Late Shang	Anyang III phase	85.7	8.49	2.58	√	–	√	√	1.1	0.3	√			98.17	AES	JI, L. 1997. Henan Anyang Guojiazhuang M160 hao mu chutu tongqi de chengfen fenxi yanjiu. Kaogu: 80-84.
M160:残1	Anyang	weapon	Ge blade	Late Shang	Anyang III phase	81.7	14.6	2.66	√	tr.	√	√	0.2	0.1	√			99.26	AES	JI, L. 1997. Henan Anyang Guojiazhuang M160 hao mu chutu tongqi de chengfen fenxi yanjiu. Kaogu: 80-84.
M160:残2	Anyang	weapon	Spear head	Late Shang	Anyang III phase	77.6	2.56	14.3	√	√	√	√	0.5	0.2	√			95.16	AES	JI, L. 1997. Henan Anyang Guojiazhuang M160 hao mu chutu tongqi de chengfen fenxi yanjiu. Kaogu: 80-84.
M160:残3	Anyang	weapon	Spear head	Late Shang	Anyang III phase	70.6	2.79	22.1	√	√	√	√	1.1	0.3	√			96.89	AES	JI, L. 1997. Henan Anyang Guojiazhuang M160 hao mu chutu tongqi de chengfen fenxi yanjiu. Kaogu: 80-84.
M160:295	Anyang	weapon	Ge blade	Late Shang	Anyang III phase	70.1	1.84	18.1	√	√	√	√	1.1	0.1	√			91.24	AES	JI, L. 1997. Henan Anyang Guojiazhuang M160 hao mu chutu tongqi de chengfen fenxi yanjiu. Kaogu: 80-84.
M160：残4	Anyang	weapon	Spear head	Late Shang	Anyang III phase	69.3	3.06	19.5	√	√	√	√	3	0.7	√			95.56	AES	JI, L. 1997. Henan Anyang Guojiazhuang M160 hao mu chutu tongqi de chengfen fenxi yanjiu. Kaogu: 80-84.
M160：残5	Anyang	weapon	Ge blade	Late Shang	Anyang III phase	70	1.77	18.5	√	√	√	√	0.5	0.2	√			90.97	AES	JI, L. 1997. Henan Anyang Guojiazhuang M160 hao mu chutu tongqi de chengfen fenxi yanjiu. Kaogu: 80-84.
M160：残6	Anyang	weapon	Ge blade	Late Shang	Anyang III phase	66.1	1.31	21.8	√	√	√	√	0.3	0.2	√			89.71	AES	JI, L. 1997. Henan Anyang Guojiazhuang M160 hao mu chutu tongqi de chengfen fenxi yanjiu. Kaogu: 80-84.
M160：残7	Anyang	weapon	Ge blade	Late Shang	Anyang III phase	69.8	1.54	16.5	√	√	√	tr.	1	0.3	√			89.14	AES	JI, L. 1997. Henan Anyang Guojiazhuang M160 hao mu chutu tongqi de chengfen fenxi yanjiu. Kaogu: 80-84.
M160:251	Anyang	weapon	Ge blade	Late Shang	Anyang III phase	51	1.13	37.8	√	√	√	√	0.6	0.1	√			90.63	AES	JI, L. 1997. Henan Anyang Guojiazhuang M160 hao mu chutu tongqi de chengfen fenxi yanjiu. Kaogu: 80-84.
M160:251	Anyang	weapon	Ge blade	Late Shang	Anyang III phase	49.5	1.5	37.8	√	√	√	√	0.7	0.1	√			89.6	AES	JI, L. 1997. Henan Anyang Guojiazhuang M160 hao mu chutu tongqi de chengfen fenxi yanjiu. Kaogu: 80-84.
M160：残8	Anyang	weapon	Ge blade	Late Shang	Anyang III phase	81.4	1.93	9.28	√	√	√	√	1.1	0.2	√			93.91	AES	JI, L. 1997. Henan Anyang Guojiazhuang M160 hao mu chutu tongqi de chengfen fenxi yanjiu. Kaogu: 80-84.
M160:308	Anyang	weapon	Ge blade	Late Shang	Anyang III phase	91.1	1.91	4.91	√	√	√	√	0.8	0.3	√			99.02	AES	JI, L. 1997. Henan Anyang Guojiazhuang M160 hao mu chutu tongqi de chengfen fenxi yanjiu. Kaogu: 80-84.
M160：残9	Anyang	weapon	Arrow head	Late Shang	Anyang III phase	91.3	0.81	4.04	√	√	√	√	0.7	0.2	√			97.05	AES	JI, L. 1997. Henan Anyang Guojiazhuang M160 hao mu chutu tongqi de chengfen fenxi yanjiu. Kaogu: 80-84.
M160：残10	Anyang	weapon	Arrow head	Late Shang	Anyang III phase	89.1	4.26	3.83	√	√	√	√	0.5	0.1	√			97.79	AES	JI, L. 1997. Henan Anyang Guojiazhuang M160 hao mu chutu tongqi de chengfen fenxi yanjiu. Kaogu: 80-84.
263:4	Anyang	Weapon	dagger-axe		Anyang IV phase	84.42	12.7	0.79						0.06				97.97	Wet Chmieal for main;AAS for trace	LI, M., HUANG, S. & JI, L. 1984. Yinxu jinshu qiwu chengfen de ceding baogao (er)-- Yinxu xiqu tongqi he qianqi ceding. Kaoguxue jikan: 328-375.
269	Anyang	Weapon	dagger-axe		Anyang IV phase	83.64	13.34	1.02										98	Wet Chmieal for main;AAS for trace	LI, M., HUANG, S. & JI, L. 1984. Yinxu jinshu qiwu chengfen de ceding baogao (er)-- Yinxu xiqu tongqi he qianqi ceding. Kaoguxue jikan: 328-375.
269:14	Anyang	vessel	zun		Anyang IV phase	76.5	0	20.05	0.42	0.26	0.45	0.15	1.02	0.73	0.11		0.061	99.751	Wet Chmieal for main;AAS for trace	LI, M., HUANG, S. & JI, L. 1984. Yinxu jinshu qiwu chengfen de ceding baogao (er)-- Yinxu xiqu tongqi he qianqi ceding. Kaoguxue jikan: 328-375.
269:16	Anyang	vessel	gui		Anyang IV phase	72.1	0	24.45						1.87				98.42	Wet Chmieal for main;AAS for trace	LI, M., HUANG, S. & JI, L. 1984. Yinxu jinshu qiwu chengfen de ceding baogao (er)-- Yinxu xiqu tongqi he qianqi ceding. Kaoguxue jikan: 328-375.
269:2	Anyang	Weapon	dagger-axe		Anyang IV phase	87.09	9.88	0.42	0.0076	0.17	0.52	0.14	1.58	0.06	0.041			99.9086	Wet Chmieal for main;AAS for trace	LI, M., HUANG, S. & JI, L. 1984. Yinxu jinshu qiwu chengfen de ceding baogao (er)-- Yinxu xiqu tongqi he qianqi ceding. Kaoguxue jikan: 328-375.
271:10	Anyang	Weapon	knife		Anyang III phase	76.49	5.05	14.94	0.72	0.72	0.025	0.018	1	0.34	0.12		0.53	99.953	Wet Chmieal for main;AAS for trace	LI, M., HUANG, S. & JI, L. 1984. Yinxu jinshu qiwu chengfen de ceding baogao (er)-- Yinxu xiqu tongqi he qianqi ceding. Kaoguxue jikan: 328-375.
271:12	Anyang	Weapon	spearhead		Anyang III phase	71.82	0.69	23.05	0.89	0.24	0.035	0.014	2.04	0.66	0.17			99.609	Wet Chmieal for main;AAS for trace	LI, M., HUANG, S. & JI, L. 1984. Yinxu jinshu qiwu chengfen de ceding baogao (er)-- Yinxu xiqu tongqi he qianqi ceding. Kaoguxue jikan: 328-375.
271:8	Anyang	vessel	gu		Anyang III phase	92.76	3.51	3.57	0.089	0.0074	0.012	0.02	0.013	0.06	0.013			100.054	Wet Chmieal for main;AAS for trace	LI, M., HUANG, S. & JI, L. 1984. Yinxu jinshu qiwu chengfen de ceding baogao (er)-- Yinxu xiqu tongqi he qianqi ceding. Kaoguxue jikan: 328-375.
279:11	Anyang	Weapon	knife		Anyang IV phase	86.06	7.49	3.74						0.47				97.76	Wet Chmieal for main;AAS for trace	LI, M., HUANG, S. & JI, L. 1984. Yinxu jinshu qiwu chengfen de ceding baogao (er)-- Yinxu xiqu tongqi he qianqi ceding. Kaoguxue jikan: 328-375.
279:19	Anyang	tool	awl		Anyang IV phase	85.2	7.19	4.25	0.65	1	0.62	0.027	0.26	0.17	0.18			99.547	Wet Chmieal for main;AAS for trace	LI, M., HUANG, S. & JI, L. 1984. Yinxu jinshu qiwu chengfen de ceding baogao (er)-- Yinxu xiqu tongqi he qianqi ceding. Kaoguxue jikan: 328-375.
91:6	Anyang	Weapon	dagger-axe		Anyang II phase	91.81	0	6.1	0.69	0.064	0.24	0.014	0.38	0.19	0.11		0.34	99.938	Wet Chmieal for main;AAS for trace	LI, M., HUANG, S. & JI, L. 1984. Yinxu jinshu qiwu chengfen de ceding baogao (er)-- Yinxu xiqu tongqi he qianqi ceding. Kaoguxue jikan: 328-375.
918:1	Anyang	Weapon	dagger-axe		Anyang II phase	74.54	0	23.03	0.63	0.18	0.51	0.01	0.23	0.32	0.14		0.32	99.91	Wet Chmieal for main;AAS for trace	LI, M., HUANG, S. & JI, L. 1984. Yinxu jinshu qiwu chengfen de ceding baogao (er)-- Yinxu xiqu tongqi he qianqi ceding. Kaoguxue jikan: 328-375.
918:2	Anyang	Weapon	dagger-axe		Anyang II phase	83.19	0.17	14.29						0.32				97.97	Wet Chmieal for main;AAS for trace	LI, M., HUANG, S. & JI, L. 1984. Yinxu jinshu qiwu chengfen de ceding baogao (er)-- Yinxu xiqu tongqi he qianqi ceding. Kaoguxue jikan: 328-375.
976:11	Anyang	Weapon	knife		Anyang III phase	83.1	12.15	2.36						0.29				97.9	Wet Chmieal for main;AAS for trace	LI, M., HUANG, S. & JI, L. 1984. Yinxu jinshu qiwu chengfen de ceding baogao (er)-- Yinxu xiqu tongqi he qianqi ceding. Kaoguxue jikan: 328-375.
355:6	Anyang	vessel	gui		Anyang III phase	84	0	12.95	1.02	0.035	0.02	0.047	1.55	0.15	0.089			99.861	Wet Chmieal for main;AAS for trace	LI, M., HUANG, S. & JI, L. 1984. Yinxu jinshu qiwu chengfen de ceding baogao (er)-- Yinxu xiqu tongqi he qianqi ceding. Kaoguxue jikan: 328-375.
604:1	Anyang	Weapon	dagger-axe		Anyang II phase	85.9	0.31	10.79	1.26	0.22	0.1	0.042	0.089	0.6	0.12		0.41	99.841	Wet Chmieal for main;AAS for trace	LI, M., HUANG, S. & JI, L. 1984. Yinxu jinshu qiwu chengfen de ceding baogao (er)-- Yinxu xiqu tongqi he qianqi ceding. Kaoguxue jikan: 328-375.
618:13	Anyang	vessel	gu		Anyang II phase	80.17	18.41	0.61	0.26	0.019	0.17	0.01	0.18	0.13	0.0089		0.032	99.9999	Wet Chmieal for main;AAS for trace	LI, M., HUANG, S. & JI, L. 1984. Yinxu jinshu qiwu chengfen de ceding baogao (er)-- Yinxu xiqu tongqi he qianqi ceding. Kaoguxue jikan: 328-375.
619:1	Anyang	Weapon	dagger-axe		Anyang II phase	87.76	0.38	8.84						0.21				97.19	Wet Chmieal for main;AAS for trace	LI, M., HUANG, S. & JI, L. 1984. Yinxu jinshu qiwu chengfen de ceding baogao (er)-- Yinxu xiqu tongqi he qianqi ceding. Kaoguxue jikan: 328-375.
621:7	Anyang	Weapon	spearhead		Anyang IV phase	63.85	0	32.44	0.23	0.1	0.19	0.059	2	0.55	0.11		0.12	99.649	Wet Chmieal for main;AAS for trace	LI, M., HUANG, S. & JI, L. 1984. Yinxu jinshu qiwu chengfen de ceding baogao (er)-- Yinxu xiqu tongqi he qianqi ceding. Kaoguxue jikan: 328-375.
627:2	Anyang	Weapon	dagger-axe		Anyang II phase	94.86	3.04	1.33	0.061	0.009	0.0063	0.0091	0.048	0.29	0.021		0.324	99.9984	Wet Chmieal for main;AAS for trace	LI, M., HUANG, S. & JI, L. 1984. Yinxu jinshu qiwu chengfen de ceding baogao (er)-- Yinxu xiqu tongqi he qianqi ceding. Kaoguxue jikan: 328-375.
627:3	Anyang	vessel	jue		Anyang II phase	78.21	20.52	0.52	0.27	0.0091	0.12	0.005	0.05	0.1	0.087		0.094	99.9851	Wet Chmieal for main;AAS for trace	LI, M., HUANG, S. & JI, L. 1984. Yinxu jinshu qiwu chengfen de ceding baogao (er)-- Yinxu xiqu tongqi he qianqi ceding. Kaoguxue jikan: 328-375.
640:05	Anyang	tool	chisel		Anyang IV phase	88.15	4.66	4.81						0.34				97.96	Wet Chmieal for main;AAS for trace	LI, M., HUANG, S. & JI, L. 1984. Yinxu jinshu qiwu chengfen de ceding baogao (er)-- Yinxu xiqu tongqi he qianqi ceding. Kaoguxue jikan: 328-375.
642:3	Anyang	Weapon	adze		Anyang II phase	96.06	0	2.97	0.6	0.044	0.063	0.022	0.01	0.13	0.05			99.949	Wet Chmieal for main;AAS for trace	LI, M., HUANG, S. & JI, L. 1984. Yinxu jinshu qiwu chengfen de ceding baogao (er)-- Yinxu xiqu tongqi he qianqi ceding. Kaoguxue jikan: 328-375.
692:11	Anyang	vessel	gu		Anyang IV phase	74.43	14.43	10.09	0.25	0.091	0.025	0.0093	0.37	0.27	0.066		0.053	100.084	Wet Chmieal for main;AAS for trace	LI, M., HUANG, S. & JI, L. 1984. Yinxu jinshu qiwu chengfen de ceding baogao (er)-- Yinxu xiqu tongqi he qianqi ceding. Kaoguxue jikan: 328-375.
692:12	Anyang	Weapon	dagger-axe		Anyang IV phase	89.79	3.95	3.71						0.3				97.75	Wet Chmieal for main;AAS for trace	LI, M., HUANG, S. & JI, L. 1984. Yinxu jinshu qiwu chengfen de ceding baogao (er)-- Yinxu xiqu tongqi he qianqi ceding. Kaoguxue jikan: 328-375.
198:4	Anyang	vessel	jue		Anyang III phase	80.23	17.12	2.03	0.2	0.0093	0.045	0.037	0.23	0.06	0.037			99.9983	Wet Chmieal for main;AAS for trace	LI, M., HUANG, S. & JI, L. 1984. Yinxu jinshu qiwu chengfen de ceding baogao (er)-- Yinxu xiqu tongqi he qianqi ceding. Kaoguxue jikan: 328-375.
294:12	Anyang	Weapon	dagger-axe		Anyang III phase	86.04	4.56	7.54	1.38	0.047	0.012	0.01	0.064	0.27	0.068			99.991	Wet Chmieal for main;AAS for trace	LI, M., HUANG, S. & JI, L. 1984. Yinxu jinshu qiwu chengfen de ceding baogao (er)-- Yinxu xiqu tongqi he qianqi ceding. Kaoguxue jikan: 328-375.
269:17	Anyang	vessel	jue		Anyang IV phase	75.34	0.26	22.95	0.34	0.055	0.083	0.055	0.29	0.29	0.12		0.064	99.847	Wet Chmieal for main;AAS for trace	LI, M., HUANG, S. & JI, L. 1984. Yinxu jinshu qiwu chengfen de ceding baogao (er)-- Yinxu xiqu tongqi he qianqi ceding. Kaoguxue jikan: 328-375.
391:10	Anyang	Weapon	dagger-axe		Anyang II phase	76.29	19.51	1.73						0.23				97.76	Wet Chmieal for main;AAS for trace	LI, M., HUANG, S. & JI, L. 1984. Yinxu jinshu qiwu chengfen de ceding baogao (er)-- Yinxu xiqu tongqi he qianqi ceding. Kaoguxue jikan: 328-375.
391:3	Anyang	vessel	gu		Anyang II phase	79.54	16.42	1.69						0.13				97.78	Wet Chmieal for main;AAS for trace	LI, M., HUANG, S. & JI, L. 1984. Yinxu jinshu qiwu chengfen de ceding baogao (er)-- Yinxu xiqu tongqi he qianqi ceding. Kaoguxue jikan: 328-375.
391:5	Anyang	vessel	gu		Anyang II phase	78.53	15.28	3.76						0.34				97.91	Wet Chmieal for main;AAS for trace	LI, M., HUANG, S. & JI, L. 1984. Yinxu jinshu qiwu chengfen de ceding baogao (er)-- Yinxu xiqu tongqi he qianqi ceding. Kaoguxue jikan: 328-375.
777	Anyang	vessel	gu		Anyang III phase	94.75	0.73	1.71	0.15	0.66	0.025	0.029	1.32	0.24	0.039		0.324	99.977	Wet Chmieal for main;AAS for trace	LI, M., HUANG, S. & JI, L. 1984. Yinxu jinshu qiwu chengfen de ceding baogao (er)-- Yinxu xiqu tongqi he qianqi ceding. Kaoguxue jikan: 328-375.
777:3	Anyang	Weapon	spearhead		Anyang III phase	94.6	0.49	2.76						0.14				97.99	Wet Chmieal for main;AAS for trace	LI, M., HUANG, S. & JI, L. 1984. Yinxu jinshu qiwu chengfen de ceding baogao (er)-- Yinxu xiqu tongqi he qianqi ceding. Kaoguxue jikan: 328-375.
819:4	Anyang	Weapon	dagger-axe		Anyang III phase	94.33	0	4.45	0.79	0.043	0.01	0.052	0.11	0.13	0.049			99.964	Wet Chmieal for main;AAS for trace	LI, M., HUANG, S. & JI, L. 1984. Yinxu jinshu qiwu chengfen de ceding baogao (er)-- Yinxu xiqu tongqi he qianqi ceding. Kaoguxue jikan: 328-375.
825:1	Anyang	Unkown	bow-shaped		Anyang IV phase	89.68	0	7.94	0.41	0.2	0.028	0.16	0.98	0.44	0.02			99.858	Wet Chmieal for main;AAS for trace	LI, M., HUANG, S. & JI, L. 1984. Yinxu jinshu qiwu chengfen de ceding baogao (er)-- Yinxu xiqu tongqi he qianqi ceding. Kaoguxue jikan: 328-375.
1116:3	Anyang	Weapon	dagger-axe		Anyang IV phase	84.97	0	12.63						0.28				97.88	Wet Chmieal for main;AAS for trace	LI, M., HUANG, S. & JI, L. 1984. Yinxu jinshu qiwu chengfen de ceding baogao (er)-- Yinxu xiqu tongqi he qianqi ceding. Kaoguxue jikan: 328-375.
234:1	Anyang	Music instrument	bell		Anyang IV phase	84.66	4.11	8.39	0.32	0.78	0.12	0.13	0.068	0.66	0.1			99.338	Wet Chmieal for main;AAS for trace	LI, M., HUANG, S. & JI, L. 1984. Yinxu jinshu qiwu chengfen de ceding baogao (er)-- Yinxu xiqu tongqi he qianqi ceding. Kaoguxue jikan: 328-375.
234:2	Anyang	Weapon	spearhead		Anyang IV phase	90.3	0	7.21	0.44	0.48	0.035	0.052	0.33	0.53	0.096		0.44	99.913	Wet Chmieal for main;AAS for trace	LI, M., HUANG, S. & JI, L. 1984. Yinxu jinshu qiwu chengfen de ceding baogao (er)-- Yinxu xiqu tongqi he qianqi ceding. Kaoguxue jikan: 328-375.
234:5	Anyang	Weapon	dagger-axe		Anyang IV phase	85.67	0	12.79	0.17	0.15	0.025	0.014	0.52	0.14	0.087		0.38	99.946	Wet Chmieal for main;AAS for trace	LI, M., HUANG, S. & JI, L. 1984. Yinxu jinshu qiwu chengfen de ceding baogao (er)-- Yinxu xiqu tongqi he qianqi ceding. Kaoguxue jikan: 328-375.
234:6	Anyang	vessel	jue		Anyang IV phase	72.85	0	23.72	0.059	0.42	0.0068	0.013	1.02	0.92	0.17		0.58	99.7588	Wet Chmieal for main;AAS for trace	LI, M., HUANG, S. & JI, L. 1984. Yinxu jinshu qiwu chengfen de ceding baogao (er)-- Yinxu xiqu tongqi he qianqi ceding. Kaoguxue jikan: 328-375.
234:7	Anyang	vessel	gu		Anyang IV phase	67.84	0	29.61	0.068	0.94	0.0071	0.005	0.66	0.14	0.13		0.49	99.8901	Wet Chmieal for main;AAS for trace	LI, M., HUANG, S. & JI, L. 1984. Yinxu jinshu qiwu chengfen de ceding baogao (er)-- Yinxu xiqu tongqi he qianqi ceding. Kaoguxue jikan: 328-375.
413:1	Anyang	Weapon	dagger-axe		Anyang II phase	81.82	0	14.87	0.78	1	0.13	0.0085	0.1	1.02	0.14			99.8685	Wet Chmieal for main;AAS for trace	LI, M., HUANG, S. & JI, L. 1984. Yinxu jinshu qiwu chengfen de ceding baogao (er)-- Yinxu xiqu tongqi he qianqi ceding. Kaoguxue jikan: 328-375.
515:1	Anyang	Weapon	dagger-axe		Anyang II phase	95.56	0.19	0.66	1.62	0.79	0.22	0.011	0.21	0.28	0.071			99.612	Wet Chmieal for main;AAS for trace	LI, M., HUANG, S. & JI, L. 1984. Yinxu jinshu qiwu chengfen de ceding baogao (er)-- Yinxu xiqu tongqi he qianqi ceding. Kaoguxue jikan: 328-375.
59AM1:1	Anyang	vessel	yan	Late-Shang	Anyang I phase	97.44	0.28	0.26			0.02	0.001	0.077	0.01	0.009			98.097	AAS	ZHAO, C. 2004. Anyang Yinxu chutu qingtongqi de huaxue chengfen fenxi yu yanjiu. Kaoguxue jikan: 243-268.
59AM1:2	Anyang	vessel	ding	Late-Shang	Anyang I phase	73.47	23.3	3.59			0.399	0.001	0.167		0.186			101.113	AAS	ZHAO, C. 2004. Anyang Yinxu chutu qingtongqi de huaxue chengfen fenxi yu yanjiu. Kaoguxue jikan: 243-268.
59AM1:4	Anyang	vessel	he	Late-Shang	Anyang I phase	75.98	19.38	3.61			0.02	0.031	0.163		0.082			99.266	AAS	ZHAO, C. 2004. Anyang Yinxu chutu qingtongqi de huaxue chengfen fenxi yu yanjiu. Kaoguxue jikan: 243-268.
59AM1:11	Anyang	weapon	dagger-axe	Late-Shang	Anyang I phase	77.62	18.03	2.89			0.023	0.035	0.254		0.034			98.886	AAS	ZHAO, C. 2004. Anyang Yinxu chutu qingtongqi de huaxue chengfen fenxi yu yanjiu. Kaoguxue jikan: 243-268.
59AM1:5	Anyang	vessel	bu	Late-Shang	Anyang I phase	65.77	15.88	19.24			0.014	0.007	0.047		0.02			100.978	AAS	ZHAO, C. 2004. Anyang Yinxu chutu qingtongqi de huaxue chengfen fenxi yu yanjiu. Kaoguxue jikan: 243-268.
59AM1:14	Anyang	weapon	dagger-axe	Late-Shang	Anyang I phase	79.9	3.87	2.39			0.023		0.023		0.468			86.674	AAS	ZHAO, C. 2004. Anyang Yinxu chutu qingtongqi de huaxue chengfen fenxi yu yanjiu. Kaoguxue jikan: 243-268.
59AM1:08	Anyang	vessel	gu	Late-Shang	Anyang I phase	74.45	24.24	0.04			0.012		0.013		0.628			99.383	AAS	ZHAO, C. 2004. Anyang Yinxu chutu qingtongqi de huaxue chengfen fenxi yu yanjiu. Kaoguxue jikan: 243-268.
59AM1:25	Anyang	vessel	jue	Late-Shang	Anyang I phase	71.86	0.3	5.22			0.171		0.021		0.827			78.399	AAS	ZHAO, C. 2004. Anyang Yinxu chutu qingtongqi de huaxue chengfen fenxi yu yanjiu. Kaoguxue jikan: 243-268.
M18:14	Anyang	vessel	pan	Late-Shang	Anyang II phase	84.27	11.94	3.8				0.018	0.52	0.035				100.583	AAS	ZHAO, C. 2004. Anyang Yinxu chutu qingtongqi de huaxue chengfen fenxi yu yanjiu. Kaoguxue jikan: 243-268.
M18:6	Anyang	weapon	yue	Late-Shang	Anyang II phase	69.12	23.31	5.91			0.043	0.011	0.3	0.108	0.033			98.835	AAS	ZHAO, C. 2004. Anyang Yinxu chutu qingtongqi de huaxue chengfen fenxi yu yanjiu. Kaoguxue jikan: 243-268.
M18:10	Anyang	vessel	you	Late-Shang	Anyang II phase	72.95	17.28	10.91				0.011	0.08	0.011	0.011			101.253	AAS	ZHAO, C. 2004. Anyang Yinxu chutu qingtongqi de huaxue chengfen fenxi yu yanjiu. Kaoguxue jikan: 243-268.
M18:8	Anyang	vessel	gu	Late-Shang	Anyang II phase	77.31	18.57	0.06					0.1	0.02	0.04			96.1	AAS	ZHAO, C. 2004. Anyang Yinxu chutu qingtongqi de huaxue chengfen fenxi yu yanjiu. Kaoguxue jikan: 243-268.
M18:16	Anyang	vessel	gu	Late-Shang	Anyang II phase	80.37	14.33	0.18					0.526	0.04	0.054			95.5	AAS	ZHAO, C. 2004. Anyang Yinxu chutu qingtongqi de huaxue chengfen fenxi yu yanjiu. Kaoguxue jikan: 243-268.
M18:18	Anyang	vessel	gu	Late-Shang	Anyang II phase	75.8	22.54	0.05					0.101	0.017	0.017			98.525	AAS	ZHAO, C. 2004. Anyang Yinxu chutu qingtongqi de huaxue chengfen fenxi yu yanjiu. Kaoguxue jikan: 243-268.
M18:51	Anyang	vessel	jue	Late-Shang	Anyang II phase	72.97	25.1	0.2			0.062		0.212	0.037	0.05			98.631	AAS	ZHAO, C. 2004. Anyang Yinxu chutu qingtongqi de huaxue chengfen fenxi yu yanjiu. Kaoguxue jikan: 243-268.
M18:17	Anyang	vessel	jia	Late-Shang	Anyang II phase	77.92	21.13	2.84			0.016	0.016	0.131	0.033	0.02			102.106	AAS	ZHAO, C. 2004. Anyang Yinxu chutu qingtongqi de huaxue chengfen fenxi yu yanjiu. Kaoguxue jikan: 243-268.
M18:50	Anyang	vessel	jue	Late-Shang	Anyang II phase	80.69	14.84	3.19					0.066		0.033			98.819	AAS	ZHAO, C. 2004. Anyang Yinxu chutu qingtongqi de huaxue chengfen fenxi yu yanjiu. Kaoguxue jikan: 243-268.
M18:9	Anyang	vessel	ji	Late-Shang	Anyang II phase	98.7	2.34	0.05				0.04	0.188	0.04	0.121			101.479	AAS	ZHAO, C. 2004. Anyang Yinxu chutu qingtongqi de huaxue chengfen fenxi yu yanjiu. Kaoguxue jikan: 243-268.
M18:12	Anyang	vessel	ding	Late-Shang	Anyang II phase	86.58	7.99	4.06			0.028	0.014	0.113	0.043	0.057			98.885	AAS	ZHAO, C. 2004. Anyang Yinxu chutu qingtongqi de huaxue chengfen fenxi yu yanjiu. Kaoguxue jikan: 243-268.
M18:10	Anyang	vessel	you	Late-Shang	Anyang II phase	72.86	15.72	5.44				0.111	0.028		0.056			94.215	AAS	ZHAO, C. 2004. Anyang Yinxu chutu qingtongqi de huaxue chengfen fenxi yu yanjiu. Kaoguxue jikan: 243-268.
M18:31	Anyang	vessel	yan	Late-Shang	Anyang II phase	88.13	4.03	1.81				0.019	0.572	0.019	0.057			94.637	AAS	ZHAO, C. 2004. Anyang Yinxu chutu qingtongqi de huaxue chengfen fenxi yu yanjiu. Kaoguxue jikan: 243-268.
M18:52	Anyang	vessel	ding	Late-Shang	Anyang II phase	81.46	16.35	0.08					0.175	0.194				98.259	AAS	ZHAO, C. 2004. Anyang Yinxu chutu qingtongqi de huaxue chengfen fenxi yu yanjiu. Kaoguxue jikan: 243-268.
M18:11	Anyang	weapon	jue	Late-Shang	Anyang II phase	79	14.51	3.28					0.058		0.038			96.886	AAS	ZHAO, C. 2004. Anyang Yinxu chutu qingtongqi de huaxue chengfen fenxi yu yanjiu. Kaoguxue jikan: 243-268.
M18:30	Anyang	vessel	ding	Late-Shang	Anyang II phase	96.97	1.8	1.09			0.01	0.014	0.071	0.028	0.029			100.012	AAS	ZHAO, C. 2004. Anyang Yinxu chutu qingtongqi de huaxue chengfen fenxi yu yanjiu. Kaoguxue jikan: 243-268.
M18:4	Anyang	vessel	zun	Late-Shang	Anyang II phase	78.53	19.83	0.53			0.02		0.074	0.018	0.018			99.02	AAS	ZHAO, C. 2004. Anyang Yinxu chutu qingtongqi de huaxue chengfen fenxi yu yanjiu. Kaoguxue jikan: 243-268.
M18:37	Anyang	vessel	lei	Late-Shang	Anyang II phase	79.66	9.11	11.04			0.024		0.191		0.143			100.168	AAS	ZHAO, C. 2004. Anyang Yinxu chutu qingtongqi de huaxue chengfen fenxi yu yanjiu. Kaoguxue jikan: 243-268.
M18:32	Anyang	vessel	yan	Late-Shang	Anyang II phase	96.57	2.29	3.05			0.025		0.203		0.03			102.168	AAS	ZHAO, C. 2004. Anyang Yinxu chutu qingtongqi de huaxue chengfen fenxi yu yanjiu. Kaoguxue jikan: 243-268.
M18:19	Anyang	vessel	gu	Late-Shang	Anyang II phase	76.11	17.99	0.06			0.028				0.45			94.638	AAS	ZHAO, C. 2004. Anyang Yinxu chutu qingtongqi de huaxue chengfen fenxi yu yanjiu. Kaoguxue jikan: 243-268.
M5:857	Anyang	vessel	jia	Late-Shang	Anyang II phase	79.68	14.15	4.96				0.014	0.02		0.4			99.224	AAS	ZHAO, C. 2004. Anyang Yinxu chutu qingtongqi de huaxue chengfen fenxi yu yanjiu. Kaoguxue jikan: 243-268.
M5:01	Anyang	vessel	ding	Late-Shang	Anyang II phase	85.48	15.27	0.06					0.47		0.144			101.424	AAS	ZHAO, C. 2004. Anyang Yinxu chutu qingtongqi de huaxue chengfen fenxi yu yanjiu. Kaoguxue jikan: 243-268.
M5:03	Anyang	vessel	ding	Late-Shang	Anyang II phase	85.02	11.66	0.21			0.057	0.008	0.55	0.08	2.33			99.915	AAS	ZHAO, C. 2004. Anyang Yinxu chutu qingtongqi de huaxue chengfen fenxi yu yanjiu. Kaoguxue jikan: 243-268.
M5:759	Anyang	vessel	ding	Late-Shang	Anyang II phase	81.13	18.09	0.05			0.073		1.04	0.073	0.05			100.506	AAS	ZHAO, C. 2004. Anyang Yinxu chutu qingtongqi de huaxue chengfen fenxi yu yanjiu. Kaoguxue jikan: 243-268.
M5:755	Anyang	vessel	ding	Late-Shang	Anyang II phase	84.19	15.88	0.03			0.014		0.185	0.034	0.028			100.361	AAS	ZHAO, C. 2004. Anyang Yinxu chutu qingtongqi de huaxue chengfen fenxi yu yanjiu. Kaoguxue jikan: 243-268.
M5:761	Anyang	vessel	ding	Late-Shang	Anyang II phase	84.24	12.79	0.38			0.023		0.21	0.069	0.046			97.758	AAS	ZHAO, C. 2004. Anyang Yinxu chutu qingtongqi de huaxue chengfen fenxi yu yanjiu. Kaoguxue jikan: 243-268.
M5:754	Anyang	vessel	ding	Late-Shang	Anyang II phase	86.02	15.51	0.04			0.068	0.01	0.155	0.01	0.26			102.073	AAS	ZHAO, C. 2004. Anyang Yinxu chutu qingtongqi de huaxue chengfen fenxi yu yanjiu. Kaoguxue jikan: 243-268.
M5:761	Anyang	vessel	ding	Late-Shang	Anyang II phase	78.77	14.79	0.28			0.087	0.065	0.174	0.044	0.044			94.254	AAS	ZHAO, C. 2004. Anyang Yinxu chutu qingtongqi de huaxue chengfen fenxi yu yanjiu. Kaoguxue jikan: 243-268.
M5:760	Anyang	vessel	ding	Late-Shang	Anyang II phase	83.4	15.32	0.16			0.066	0.027	0.12	0.013	0.27			99.376	AAS	ZHAO, C. 2004. Anyang Yinxu chutu qingtongqi de huaxue chengfen fenxi yu yanjiu. Kaoguxue jikan: 243-268.
M5	Anyang	vessel	ding	Late-Shang	Anyang II phase	79.43	19.32	1.08			0.038	0.019	0.45		0.16			100.497	AAS	ZHAO, C. 2004. Anyang Yinxu chutu qingtongqi de huaxue chengfen fenxi yu yanjiu. Kaoguxue jikan: 243-268.
M5:753	Anyang	vessel	ding	Late-Shang	Anyang II phase	88.37	12.27	0.04			0.044	0.015	0.554	0.029	0.014			101.336	AAS	ZHAO, C. 2004. Anyang Yinxu chutu qingtongqi de huaxue chengfen fenxi yu yanjiu. Kaoguxue jikan: 243-268.
M5:758	Anyang	vessel	ding	Late-Shang	Anyang II phase	77	19.53	0.09			0.045	0.022	0.403	0.134				97.224	AAS	ZHAO, C. 2004. Anyang Yinxu chutu qingtongqi de huaxue chengfen fenxi yu yanjiu. Kaoguxue jikan: 243-268.
M5:762	Anyang	vessel	ding	Late-Shang	Anyang II phase	82.83	15.85	0.03			0.027	0.014	0.245	0.109	0.014			99.119	AAS	ZHAO, C. 2004. Anyang Yinxu chutu qingtongqi de huaxue chengfen fenxi yu yanjiu. Kaoguxue jikan: 243-268.
M5:854	Anyang	vessel	jia	Late-Shang	Anyang II phase	84.6	15.88	0.24			0.043	0.011	0.217	0.022	0.375			101.388	AAS	ZHAO, C. 2004. Anyang Yinxu chutu qingtongqi de huaxue chengfen fenxi yu yanjiu. Kaoguxue jikan: 243-268.
M5	Anyang	vessel	jia	Late-Shang	Anyang II phase	75.85	18.26	2.4			0.043	0.029	0.68	0.115	0.144			97.521	AAS	ZHAO, C. 2004. Anyang Yinxu chutu qingtongqi de huaxue chengfen fenxi yu yanjiu. Kaoguxue jikan: 243-268.
M5	Anyang	vessel	ding	Late-Shang	Anyang II phase	77.7	17.95	0.68			0.111	0.018	0.812	0.074	0.037			97.382	AAS	ZHAO, C. 2004. Anyang Yinxu chutu qingtongqi de huaxue chengfen fenxi yu yanjiu. Kaoguxue jikan: 243-268.
M5:870	Anyang	vessel	yan	Late-Shang	Anyang II phase	82.96	11.85	1.13			0.136	0.018	0.467	0.072	0.004			96.637	AAS	ZHAO, C. 2004. Anyang Yinxu chutu qingtongqi de huaxue chengfen fenxi yu yanjiu. Kaoguxue jikan: 243-268.
M5	Anyang	vessel	gu	Late-Shang	Anyang II phase	78.89	17.29	2.38			0.07	0.001	0.035	0.018	0.351			99.035	AAS	ZHAO, C. 2004. Anyang Yinxu chutu qingtongqi de huaxue chengfen fenxi yu yanjiu. Kaoguxue jikan: 243-268.
M5:619	Anyang	vessel	gu	Late-Shang	Anyang II phase	78.58	16.59	1.84			0.078	0.001	0.176	0.019	0.195			97.479	AAS	ZHAO, C. 2004. Anyang Yinxu chutu qingtongqi de huaxue chengfen fenxi yu yanjiu. Kaoguxue jikan: 243-268.
M5:03	Anyang	vessel	gu	Late-Shang	Anyang II phase	80.92	17.55	0.88			0.02	0.001	0.02	0.02	0.09			99.501	AAS	ZHAO, C. 2004. Anyang Yinxu chutu qingtongqi de huaxue chengfen fenxi yu yanjiu. Kaoguxue jikan: 243-268.
M5:01	Anyang	vessel	gu	Late-Shang	Anyang II phase	85.39	17.53	0.02				0.001	0.07	0.012	0.02			103.043	AAS	ZHAO, C. 2004. Anyang Yinxu chutu qingtongqi de huaxue chengfen fenxi yu yanjiu. Kaoguxue jikan: 243-268.
M5:635	Anyang	vessel	gu	Late-Shang	Anyang II phase	76.43	12.72	6.26			0.038	0.001	0.134	0.019	0.057			95.659	AAS	ZHAO, C. 2004. Anyang Yinxu chutu qingtongqi de huaxue chengfen fenxi yu yanjiu. Kaoguxue jikan: 243-268.
M5:778	Anyang	vessel	bu	Late-Shang	Anyang II phase	73.11	18.08	0.02				0.001	0.472	0.057	0.377			92.117	AAS	ZHAO, C. 2004. Anyang Yinxu chutu qingtongqi de huaxue chengfen fenxi yu yanjiu. Kaoguxue jikan: 243-268.
M5:784	Anyang	vessel	zun	Late-Shang	Anyang II phase	78.65	19.78	1.17			0.092	0.001	0.16	0.046	0.228			100.127	AAS	ZHAO, C. 2004. Anyang Yinxu chutu qingtongqi de huaxue chengfen fenxi yu yanjiu. Kaoguxue jikan: 243-268.
M5:859	Anyang	vessel	he	Late-Shang	Anyang II phase	76.8	19.93	0.61			0.023	0.001	0.967	0.092	0.023			98.446	AAS	ZHAO, C. 2004. Anyang Yinxu chutu qingtongqi de huaxue chengfen fenxi yu yanjiu. Kaoguxue jikan: 243-268.
M5:764	Anyang	vessel	zeng	Late-Shang	Anyang II phase	77.84	14.47	6.01			0.073	0.0018	0.11	0.073	0.037			98.6148	AAS	ZHAO, C. 2004. Anyang Yinxu chutu qingtongqi de huaxue chengfen fenxi yu yanjiu. Kaoguxue jikan: 243-268.
M5:751	Anyang	vessel	jia	Late-Shang	Anyang II phase	83.03	14.74	0.1			0.026	0.001	0.183	0.014	0.028			98.122	AAS	ZHAO, C. 2004. Anyang Yinxu chutu qingtongqi de huaxue chengfen fenxi yu yanjiu. Kaoguxue jikan: 243-268.
M5:803	Anyang	vessel	gong	Late-Shang	Anyang II phase	81.65	15.56	0.05				0.001	0.155	0.034	0.345			97.795	AAS	ZHAO, C. 2004. Anyang Yinxu chutu qingtongqi de huaxue chengfen fenxi yu yanjiu. Kaoguxue jikan: 243-268.
M5:854	Anyang	vessel	jia	Late-Shang	Anyang II phase	83.7	14.44	0.28			0.02	0.012	0.189	0.012	0.473			99.126	AAS	ZHAO, C. 2004. Anyang Yinxu chutu qingtongqi de huaxue chengfen fenxi yu yanjiu. Kaoguxue jikan: 243-268.
M5:625	Anyang	vessel	gu	Late-Shang	Anyang II phase	78.6	20.7	1.06			0.077		0.038		0.019			100.494	AAS	ZHAO, C. 2004. Anyang Yinxu chutu qingtongqi de huaxue chengfen fenxi yu yanjiu. Kaoguxue jikan: 243-268.
M5:814	Anyang	vessel	ding	Late-Shang	Anyang II phase	81.38	16.34	1.09					0.922	0.128	0.026			99.886	AAS	ZHAO, C. 2004. Anyang Yinxu chutu qingtongqi de huaxue chengfen fenxi yu yanjiu. Kaoguxue jikan: 243-268.
M5:757	Anyang	vessel	ding	Late-Shang	Anyang II phase	80.56	15.98	2.14				0.021	0.969	0.144	0.02			99.834	AAS	ZHAO, C. 2004. Anyang Yinxu chutu qingtongqi de huaxue chengfen fenxi yu yanjiu. Kaoguxue jikan: 243-268.
M5:857	Anyang	vessel	jia	Late-Shang	Anyang II phase	78.33	19.35	4.63			0.001	0.031	0.062		0.062			102.466	AAS	ZHAO, C. 2004. Anyang Yinxu chutu qingtongqi de huaxue chengfen fenxi yu yanjiu. Kaoguxue jikan: 243-268.
M5:825	Anyang	vessel	yi	Late-Shang	Anyang II phase	79.34	21.55	0.13				0.044	0.221	0.044				101.329	AAS	ZHAO, C. 2004. Anyang Yinxu chutu qingtongqi de huaxue chengfen fenxi yu yanjiu. Kaoguxue jikan: 243-268.
M5:830	Anyang	vessel	bu	Late-Shang	Anyang II phase	75.15	23.37	1.68			0.001	0.024	0.049		0.749			101.023	AAS	ZHAO, C. 2004. Anyang Yinxu chutu qingtongqi de huaxue chengfen fenxi yu yanjiu. Kaoguxue jikan: 243-268.
M5:1131	Anyang	weapon	arrowhead	Late-Shang	Anyang II phase	82.08	18.06	0.05			0.018		0.143		0.179			100.53	AAS	ZHAO, C. 2004. Anyang Yinxu chutu qingtongqi de huaxue chengfen fenxi yu yanjiu. Kaoguxue jikan: 243-268.
M5:625	Anyang	vessel	gu	Late-Shang	Anyang II phase	78.99	19.25	1.07			0.045		0.089		0.223			99.667	AAS	ZHAO, C. 2004. Anyang Yinxu chutu qingtongqi de huaxue chengfen fenxi yu yanjiu. Kaoguxue jikan: 243-268.
M5:1129	Anyang	weapon	arrowhead	Late-Shang	Anyang II phase	79.74	21.96	0.4			0.022	0.022	0.134	0.022	0.231			102.531	AAS	ZHAO, C. 2004. Anyang Yinxu chutu qingtongqi de huaxue chengfen fenxi yu yanjiu. Kaoguxue jikan: 243-268.
M5	Anyang	weapon	dagger-axe	Late-Shang	Anyang II phase	87.66	11.05	0.59			0.035	0.018			0.531			99.884	AAS	ZHAO, C. 2004. Anyang Yinxu chutu qingtongqi de huaxue chengfen fenxi yu yanjiu. Kaoguxue jikan: 243-268.
M5	Anyang	weapon	arrowhead	Late-Shang	Anyang II phase	74.53	19.1	0.04			0.02		0.101		0.203			93.994	AAS	ZHAO, C. 2004. Anyang Yinxu chutu qingtongqi de huaxue chengfen fenxi yu yanjiu. Kaoguxue jikan: 243-268.
M5	Anyang	tool	plowshare	Late-Shang	Anyang II phase	77.2	18.81	0.85							0.435			97.295	AAS	ZHAO, C. 2004. Anyang Yinxu chutu qingtongqi de huaxue chengfen fenxi yu yanjiu. Kaoguxue jikan: 243-268.
M5:784	Anyang	vessel	zun	Late-Shang	Anyang II phase	77.74	21	0.4			0.069		0.077	0.017	0.519			99.822	AAS	ZHAO, C. 2004. Anyang Yinxu chutu qingtongqi de huaxue chengfen fenxi yu yanjiu. Kaoguxue jikan: 243-268.
M5:1650	Anyang	tool	chisel	Late-Shang	Anyang II phase	80.46	19.95	1.96					0.118	0.079	0.196			102.763	AAS	ZHAO, C. 2004. Anyang Yinxu chutu qingtongqi de huaxue chengfen fenxi yu yanjiu. Kaoguxue jikan: 243-268.
M5:764	Anyang	vessel	pot	Late-Shang	Anyang II phase	82.2	12.04	5.74			0.055		0.129	0.065	0.439			100.668	AAS	ZHAO, C. 2004. Anyang Yinxu chutu qingtongqi de huaxue chengfen fenxi yu yanjiu. Kaoguxue jikan: 243-268.
M5:837	Anyang	vessel	he	Late-Shang	Anyang II phase	81	18.59	5.04			0.023	0.046	0.023		0.458			105.18	AAS	ZHAO, C. 2004. Anyang Yinxu chutu qingtongqi de huaxue chengfen fenxi yu yanjiu. Kaoguxue jikan: 243-268.
M5:808	Anyang	vessel	ding	Late-Shang	Anyang II phase	81.33	12.28	6.4			0.047		0.213	0.024	0.071			100.365	AAS	ZHAO, C. 2004. Anyang Yinxu chutu qingtongqi de huaxue chengfen fenxi yu yanjiu. Kaoguxue jikan: 243-268.
M5:768	Anyang	vessel	yan	Late-Shang	Anyang II phase	87.02	16.61	3.43			0.022		0.35	0.065	0.022			107.519	AAS	ZHAO, C. 2004. Anyang Yinxu chutu qingtongqi de huaxue chengfen fenxi yu yanjiu. Kaoguxue jikan: 243-268.
M5:631	Anyang	vessel	gu	Late-Shang	Anyang II phase	84.59	14.1	0.98			0.036		0.146	0.146	0.482			100.48	AAS	ZHAO, C. 2004. Anyang Yinxu chutu qingtongqi de huaxue chengfen fenxi yu yanjiu. Kaoguxue jikan: 243-268.
M5:816	Anyang	vessel	ding	Late-Shang	Anyang II phase	79.45	19.43	0.03			0.023	0.03	0.353	0.057	0.034			99.407	AAS	ZHAO, C. 2004. Anyang Yinxu chutu qingtongqi de huaxue chengfen fenxi yu yanjiu. Kaoguxue jikan: 243-268.
M5:866	Anyang	vessel	lei	Late-Shang	Anyang II phase	76.66	20.5	3.47				0.016	0.063		0.063			100.772	AAS	ZHAO, C. 2004. Anyang Yinxu chutu qingtongqi de huaxue chengfen fenxi yu yanjiu. Kaoguxue jikan: 243-268.
M25:11	Anyang	weapon	dagger-axe	Late-Shang	Anyang II phase	87.57	7.82	0.06				0.024			0.073			95.547	AAS	ZHAO, C. 2004. Anyang Yinxu chutu qingtongqi de huaxue chengfen fenxi yu yanjiu. Kaoguxue jikan: 243-268.
M25:5	Anyang	weapon	dagger-axe	Late-Shang	Anyang II phase	86.12	9.05	0.1				0.024	0.096	0.024	0.048			95.462	AAS	ZHAO, C. 2004. Anyang Yinxu chutu qingtongqi de huaxue chengfen fenxi yu yanjiu. Kaoguxue jikan: 243-268.
M25:3	Anyang	weapon	dagger-axe	Late-Shang	Anyang II phase	87.37	8.33	0.02			0.023		0.022					95.765	AAS	ZHAO, C. 2004. Anyang Yinxu chutu qingtongqi de huaxue chengfen fenxi yu yanjiu. Kaoguxue jikan: 243-268.
M25:1	Anyang	weapon	dagger-axe	Late-Shang	Anyang II phase	84.45	11.14	0.12							0.12			95.83	AAS	ZHAO, C. 2004. Anyang Yinxu chutu qingtongqi de huaxue chengfen fenxi yu yanjiu. Kaoguxue jikan: 243-268.
M25:2	Anyang	weapon	dagger-axe	Late-Shang	Anyang II phase	81	13.96	0.08				0.019	0.6	0.116	0.387			96.162	AAS	ZHAO, C. 2004. Anyang Yinxu chutu qingtongqi de huaxue chengfen fenxi yu yanjiu. Kaoguxue jikan: 243-268.
M25:16	Anyang	vessel	jue	Late-Shang	Anyang II phase	77.79	17.2	6.68			0.035		0.052		0.017			101.774	AAS	ZHAO, C. 2004. Anyang Yinxu chutu qingtongqi de huaxue chengfen fenxi yu yanjiu. Kaoguxue jikan: 243-268.
M25:14	Anyang	vessel	jue	Late-Shang	Anyang II phase	78.46	17	6.95					0.092	0.018	0.018			102.538	AAS	ZHAO, C. 2004. Anyang Yinxu chutu qingtongqi de huaxue chengfen fenxi yu yanjiu. Kaoguxue jikan: 243-268.
M25:13	Anyang	vessel	gu	Late-Shang	Anyang II phase	68.33	15.96	11.5					0.545		0.06			96.395	AAS	ZHAO, C. 2004. Anyang Yinxu chutu qingtongqi de huaxue chengfen fenxi yu yanjiu. Kaoguxue jikan: 243-268.
M29:7	Anyang	vessel	gu	Late-Shang	Anyang II phase	74.48	18.06	4.68			0.019		0.717	0.155	0.039			98.15	AAS	ZHAO, C. 2004. Anyang Yinxu chutu qingtongqi de huaxue chengfen fenxi yu yanjiu. Kaoguxue jikan: 243-268.
M29:6	Anyang	vessel	gu	Late-Shang	Anyang II phase	72.66	18.15	6.32			0.01	0.01	1.01		0.031			98.191	AAS	ZHAO, C. 2004. Anyang Yinxu chutu qingtongqi de huaxue chengfen fenxi yu yanjiu. Kaoguxue jikan: 243-268.
M29:5	Anyang	vessel	jue	Late-Shang	Anyang II phase	77.99	16.23	7.54			0.033		0.049		0.033			101.875	AAS	ZHAO, C. 2004. Anyang Yinxu chutu qingtongqi de huaxue chengfen fenxi yu yanjiu. Kaoguxue jikan: 243-268.
M29:1	Anyang	vessel	jue	Late-Shang	Anyang II phase	78.67	16.12	7.05			0.024		0.034	0.011	0.023			101.932	AAS	ZHAO, C. 2004. Anyang Yinxu chutu qingtongqi de huaxue chengfen fenxi yu yanjiu. Kaoguxue jikan: 243-268.
M29:8	Anyang	vessel	ding	Late-Shang	Anyang II phase	67.27	17.92	14.33			0.05	0.017	0.417	0.067	0.067			100.138	AAS	ZHAO, C. 2004. Anyang Yinxu chutu qingtongqi de huaxue chengfen fenxi yu yanjiu. Kaoguxue jikan: 243-268.
M663:55	Anyang	vessel	ding	Late-Shang	Anyang II phase	80.71	15.08	5.35			0.047	0.024	0.024		0.047			101.282	AAS	ZHAO, C. 2004. Anyang Yinxu chutu qingtongqi de huaxue chengfen fenxi yu yanjiu. Kaoguxue jikan: 243-268.
M663:3	Anyang	vessel	ding	Late-Shang	Anyang II phase	81.47	12.39	8.03			0.033		0.134		0.05			102.107	AAS	ZHAO, C. 2004. Anyang Yinxu chutu qingtongqi de huaxue chengfen fenxi yu yanjiu. Kaoguxue jikan: 243-268.
M663:52	Anyang	vessel	yi	Late-Shang	Anyang II phase	75.72	19.77	2.15			0.048		0.193	0.024	0.483			98.388	AAS	ZHAO, C. 2004. Anyang Yinxu chutu qingtongqi de huaxue chengfen fenxi yu yanjiu. Kaoguxue jikan: 243-268.
M663:38	Anyang	vessel	gui	Late-Shang	Anyang II phase	82.79	13.2	1.14			0.081	0.027	0.087	0.027	0.03			97.382	AAS	ZHAO, C. 2004. Anyang Yinxu chutu qingtongqi de huaxue chengfen fenxi yu yanjiu. Kaoguxue jikan: 243-268.
M663:53	Anyang	vessel	gu	Late-Shang	Anyang II phase	77.62	18.62	5.63			0.037		0.168		0.112			102.187	AAS	ZHAO, C. 2004. Anyang Yinxu chutu qingtongqi de huaxue chengfen fenxi yu yanjiu. Kaoguxue jikan: 243-268.
M663:50	Anyang	vessel	gu	Late-Shang	Anyang II phase	74.56	16.6	3.8			0.095	0.019	0.19	0.076	0.038			95.378	AAS	ZHAO, C. 2004. Anyang Yinxu chutu qingtongqi de huaxue chengfen fenxi yu yanjiu. Kaoguxue jikan: 243-268.
M663:49	Anyang	vessel	jue	Late-Shang	Anyang II phase	82.14	18.77	2.57			0.093		0.047		0.078			103.698	AAS	ZHAO, C. 2004. Anyang Yinxu chutu qingtongqi de huaxue chengfen fenxi yu yanjiu. Kaoguxue jikan: 243-268.
M663:54	Anyang	vessel	jue	Late-Shang	Anyang II phase	81.1	19.39	2.83			0.061		0.041		0.121			103.543	AAS	ZHAO, C. 2004. Anyang Yinxu chutu qingtongqi de huaxue chengfen fenxi yu yanjiu. Kaoguxue jikan: 243-268.
M663:4	Anyang	vessel	rao	Late-Shang	Anyang II phase	81.13	15.02	6.31			0.022	0.022	1.615	0.022	0.044			104.185	AAS	ZHAO, C. 2004. Anyang Yinxu chutu qingtongqi de huaxue chengfen fenxi yu yanjiu. Kaoguxue jikan: 243-268.
M663:1	Anyang	vessel	rao	Late-Shang	Anyang II phase	84	14.52	0.16			0.046	0.23	1.039	0.023	0.27			100.288	AAS	ZHAO, C. 2004. Anyang Yinxu chutu qingtongqi de huaxue chengfen fenxi yu yanjiu. Kaoguxue jikan: 243-268.
M663:2	Anyang	vessel	rao	Late-Shang	Anyang II phase	82.6	15.51	0.26				0.026	1.458	0.026	0.052			99.932	AAS	ZHAO, C. 2004. Anyang Yinxu chutu qingtongqi de huaxue chengfen fenxi yu yanjiu. Kaoguxue jikan: 243-268.
M663:33	Anyang	weapon	yue	Late-Shang	Anyang II phase	89.16	6.32	1.12				0.025	0.05		0.025			96.7	AAS	ZHAO, C. 2004. Anyang Yinxu chutu qingtongqi de huaxue chengfen fenxi yu yanjiu. Kaoguxue jikan: 243-268.
M663:18	Anyang	vessel	gu	Late-Shang	Anyang II phase	78.88	19.5	0.2			0.08		0.06	0.04	0.199			98.959	AAS	ZHAO, C. 2004. Anyang Yinxu chutu qingtongqi de huaxue chengfen fenxi yu yanjiu. Kaoguxue jikan: 243-268.
M918:1	Anyang	weapon	dagger-axe	Late-Shang	Anyang II phase	73.18		23.7			0.301		0.18	0.02	0.1			97.481	AAS	ZHAO, C. 2004. Anyang Yinxu chutu qingtongqi de huaxue chengfen fenxi yu yanjiu. Kaoguxue jikan: 243-268.
M627:3	Anyang	vessel	jue	Late-Shang	Anyang II phase	76.64	19.83	0.09			0.021				0.043			96.624	AAS	ZHAO, C. 2004. Anyang Yinxu chutu qingtongqi de huaxue chengfen fenxi yu yanjiu. Kaoguxue jikan: 243-268.
M619:1	Anyang	weapon	dagger-axe	Late-Shang	Anyang II phase	89.62		9.63			0.325		0.223	0.041	0.102			99.941	AAS	ZHAO, C. 2004. Anyang Yinxu chutu qingtongqi de huaxue chengfen fenxi yu yanjiu. Kaoguxue jikan: 243-268.
M918:2	Anyang	weapon	dagger-axe	Late-Shang	Anyang II phase	72.31	1.52	14.65			0.027		0.148	0.027	0.242			88.924	AAS	ZHAO, C. 2004. Anyang Yinxu chutu qingtongqi de huaxue chengfen fenxi yu yanjiu. Kaoguxue jikan: 243-268.
M604:1	Anyang	weapon	dagger-axe	Late-Shang	Anyang II phase	76.46	1.97	10.68			0.068	0.027	0.162	0.014	0.284			89.665	AAS	ZHAO, C. 2004. Anyang Yinxu chutu qingtongqi de huaxue chengfen fenxi yu yanjiu. Kaoguxue jikan: 243-268.
M642:3	Anyang	tool	adze	Late-Shang	Anyang II phase	97.44		1.96			0.053	0.018			0.071			99.542	AAS	ZHAO, C. 2004. Anyang Yinxu chutu qingtongqi de huaxue chengfen fenxi yu yanjiu. Kaoguxue jikan: 243-268.
M160:8	Anyang	weapon	dagger-axe	Late-Shang	Anyang III phase	69.39		26.71					0.569	0.015	0.118			96.802	AAS	ZHAO, C. 2004. Anyang Yinxu chutu qingtongqi de huaxue chengfen fenxi yu yanjiu. Kaoguxue jikan: 243-268.
M160:9	Anyang	weapon	dagger-axe	Late-Shang	Anyang III phase	70.44	0.17	28.28					0.162	0.023	0.023			99.098	AAS	ZHAO, C. 2004. Anyang Yinxu chutu qingtongqi de huaxue chengfen fenxi yu yanjiu. Kaoguxue jikan: 243-268.
M160:12	Anyang	weapon	dagger-axe	Late-Shang	Anyang III phase	80.24	12.93	2.79				0.016	0.032		0.048			96.056	AAS	ZHAO, C. 2004. Anyang Yinxu chutu qingtongqi de huaxue chengfen fenxi yu yanjiu. Kaoguxue jikan: 243-268.
M160:288	Anyang	weapon	spearhead	Late-Shang	Anyang III phase	73.37	0.25	19.69			0.019		1.019		0.136			94.484	AAS	ZHAO, C. 2004. Anyang Yinxu chutu qingtongqi de huaxue chengfen fenxi yu yanjiu. Kaoguxue jikan: 243-268.
M160	Anyang	weapon	spearhead	Late-Shang	Anyang III phase	74.3	1.92	18.35			0.059				0.098			94.727	AAS	ZHAO, C. 2004. Anyang Yinxu chutu qingtongqi de huaxue chengfen fenxi yu yanjiu. Kaoguxue jikan: 243-268.
M160	Anyang	weapon	spearhead	Late-Shang	Anyang III phase	74.56	0.2	19.76			0.024	0.012	2.97		0.095			97.621	AAS	ZHAO, C. 2004. Anyang Yinxu chutu qingtongqi de huaxue chengfen fenxi yu yanjiu. Kaoguxue jikan: 243-268.
M160:295	Anyang	weapon	spearhead	Late-Shang	Anyang III phase	77.67	2.33	22.63					1.075	0.02	0.142			103.867	AAS	ZHAO, C. 2004. Anyang Yinxu chutu qingtongqi de huaxue chengfen fenxi yu yanjiu. Kaoguxue jikan: 243-268.
M160:308	Anyang	weapon	dagger-axe	Late-Shang	Anyang III phase	91	2.52	4.98			0.015	0.014	0.13	0.102	0.087			98.848	AAS	ZHAO, C. 2004. Anyang Yinxu chutu qingtongqi de huaxue chengfen fenxi yu yanjiu. Kaoguxue jikan: 243-268.
M160	Anyang	weapon	arrowhead	Late-Shang	Anyang III phase	87.81	5.35	3.81			0.014	0.014	0.217	0.058	1.014			98.287	AAS	ZHAO, C. 2004. Anyang Yinxu chutu qingtongqi de huaxue chengfen fenxi yu yanjiu. Kaoguxue jikan: 243-268.
M160:124	Anyang	vessel	gu	Late-Shang	Anyang III phase	79.32	15.31	4.8			0.018		0.054	0.018	0.535			100.055	AAS	ZHAO, C. 2004. Anyang Yinxu chutu qingtongqi de huaxue chengfen fenxi yu yanjiu. Kaoguxue jikan: 243-268.
M160:116	Anyang	vessel	gu	Late-Shang	Anyang III phase	78.54	18.12	2.37					0.352	0.02	0.39			99.792	AAS	ZHAO, C. 2004. Anyang Yinxu chutu qingtongqi de huaxue chengfen fenxi yu yanjiu. Kaoguxue jikan: 243-268.
M160:170	Anyang	vessel	gu	Late-Shang	Anyang III phase	74.45	17.68	5.88					0.168	0.031	0.612			98.821	AAS	ZHAO, C. 2004. Anyang Yinxu chutu qingtongqi de huaxue chengfen fenxi yu yanjiu. Kaoguxue jikan: 243-268.
M160:62	Anyang	vessel	ding	Late-Shang	Anyang III phase	78.81	17.55	4.41				0.017	0.53	0.017	0.12			101.454	AAS	ZHAO, C. 2004. Anyang Yinxu chutu qingtongqi de huaxue chengfen fenxi yu yanjiu. Kaoguxue jikan: 243-268.
M160:123	Anyang	vessel	ding	Late-Shang	Anyang III phase	78.58	16.56	7.36					0.06	0.038	0.573			103.171	AAS	ZHAO, C. 2004. Anyang Yinxu chutu qingtongqi de huaxue chengfen fenxi yu yanjiu. Kaoguxue jikan: 243-268.
M160:134	Anyang	vessel	ding	Late-Shang	Anyang III phase	82.54	11.36	4.89					0.077	0.019	0.093			98.979	AAS	ZHAO, C. 2004. Anyang Yinxu chutu qingtongqi de huaxue chengfen fenxi yu yanjiu. Kaoguxue jikan: 243-268.
M160:174	Anyang	vessel	jia	Late-Shang	Anyang III phase	78.06	15.81	7.32					0.173	0.019	0.771			102.153	AAS	ZHAO, C. 2004. Anyang Yinxu chutu qingtongqi de huaxue chengfen fenxi yu yanjiu. Kaoguxue jikan: 243-268.
M160:50	Anyang	vessel	squared object	Late-Shang	Anyang III phase	99.12		1.21			0.263		0.281	0.035	0.105			101.014	AAS	ZHAO, C. 2004. Anyang Yinxu chutu qingtongqi de huaxue chengfen fenxi yu yanjiu. Kaoguxue jikan: 243-268.
M160:111	Anyang	vessel	jia	Late-Shang	Anyang III phase	78.98	16.08	4.72				0.106	0.212	0.018	0.071			100.187	AAS	ZHAO, C. 2004. Anyang Yinxu chutu qingtongqi de huaxue chengfen fenxi yu yanjiu. Kaoguxue jikan: 243-268.
M160:152	Anyang	vessel	zun	Late-Shang	Anyang III phase	74.11	19.93	3.81				0.139	0.261		0.087			98.337	AAS	ZHAO, C. 2004. Anyang Yinxu chutu qingtongqi de huaxue chengfen fenxi yu yanjiu. Kaoguxue jikan: 243-268.
M160:51	Anyang	vessel	yan	Late-Shang	Anyang III phase	99.9		0.06					0.19	0.201	0.021			100.372	AAS	ZHAO, C. 2004. Anyang Yinxu chutu qingtongqi de huaxue chengfen fenxi yu yanjiu. Kaoguxue jikan: 243-268.
M160:251	Anyang	weapon	dagger-axe	Late-Shang	Anyang III phase	56.17	1.99	41.88			0.112	0.019	1.062		0.093			101.326	AAS	ZHAO, C. 2004. Anyang Yinxu chutu qingtongqi de huaxue chengfen fenxi yu yanjiu. Kaoguxue jikan: 243-268.
M160:251	Anyang	weapon	dagger-axe	Late-Shang	Anyang III phase	52.68	1.42	43.68			0.089	0.017	1.439	0.017	0.016			99.358	AAS	ZHAO, C. 2004. Anyang Yinxu chutu qingtongqi de huaxue chengfen fenxi yu yanjiu. Kaoguxue jikan: 243-268.
M160:251	Anyang	weapon	dagger-axe	Late-Shang	Anyang III phase	57.16	1.44	42.89			0.036	0.018	0.897		0.179			102.62	AAS	ZHAO, C. 2004. Anyang Yinxu chutu qingtongqi de huaxue chengfen fenxi yu yanjiu. Kaoguxue jikan: 243-268.
M198:4	Anyang	vessel	jue	Late-Shang	Anyang III phase	88.74	3.68	7.29							0.123			99.833	AAS	ZHAO, C. 2004. Anyang Yinxu chutu qingtongqi de huaxue chengfen fenxi yu yanjiu. Kaoguxue jikan: 243-268.
M198:6	Anyang	vessel	jia	Late-Shang	Anyang III phase	93.88		5.33				0.025	0.049		0.173			99.457	AAS	ZHAO, C. 2004. Anyang Yinxu chutu qingtongqi de huaxue chengfen fenxi yu yanjiu. Kaoguxue jikan: 243-268.
M198:3	Anyang	vessel	gu	Late-Shang	Anyang III phase	82.22	8.28	6.93			0.074		0.024		0.49			98.018	AAS	ZHAO, C. 2004. Anyang Yinxu chutu qingtongqi de huaxue chengfen fenxi yu yanjiu. Kaoguxue jikan: 243-268.
M198:4	Anyang	vessel	jue	Late-Shang	Anyang III phase	81.95	18.39	1.43			0.025	0.012	0.2	0.012	0.037			102.056	AAS	ZHAO, C. 2004. Anyang Yinxu chutu qingtongqi de huaxue chengfen fenxi yu yanjiu. Kaoguxue jikan: 243-268.
M125:1	Anyang	vessel	ding	Late-Shang	Anyang III phase	86.78	1.84	10.16				0.015	1.532		0.074			100.401	AAS	ZHAO, C. 2004. Anyang Yinxu chutu qingtongqi de huaxue chengfen fenxi yu yanjiu. Kaoguxue jikan: 243-268.
M271:8	Anyang	vessel	gu	Late-Shang	Anyang III phase	94.84	4.57	2.02			0.058		0.019		0.058			101.565	AAS	ZHAO, C. 2004. Anyang Yinxu chutu qingtongqi de huaxue chengfen fenxi yu yanjiu. Kaoguxue jikan: 243-268.
M1:2	Anyang	vessel	zun	Late-Shang	Anyang III phase	73.23	4.89	20.11			0.223	0.041	1.268		0.081			99.843	AAS	ZHAO, C. 2004. Anyang Yinxu chutu qingtongqi de huaxue chengfen fenxi yu yanjiu. Kaoguxue jikan: 243-268.
M1:3	Anyang	vessel	ding	Late-Shang	Anyang III phase	75.38	8.87	15.43			0.039	0.019	2.583	0.039	0.04			102.4	AAS	ZHAO, C. 2004. Anyang Yinxu chutu qingtongqi de huaxue chengfen fenxi yu yanjiu. Kaoguxue jikan: 243-268.
M1:9	Anyang	vessel	jue	Late-Shang	Anyang III phase	72.26	5.35	17.68			0.076	0.03	0.945	0.03	0.076			96.447	AAS	ZHAO, C. 2004. Anyang Yinxu chutu qingtongqi de huaxue chengfen fenxi yu yanjiu. Kaoguxue jikan: 243-268.
M1:4	Anyang	vessel	gui	Late-Shang	Anyang III phase	69.54	8.45	15.2			0.064	0.021	1.199	0.043	0.064			94.581	AAS	ZHAO, C. 2004. Anyang Yinxu chutu qingtongqi de huaxue chengfen fenxi yu yanjiu. Kaoguxue jikan: 243-268.
M1:10	Anyang	vessel	gu	Late-Shang	Anyang III phase	66.64	7.82	26.95			0.029	0.029	1.311	0.015	0.074			102.868	AAS	ZHAO, C. 2004. Anyang Yinxu chutu qingtongqi de huaxue chengfen fenxi yu yanjiu. Kaoguxue jikan: 243-268.
M1:1	Anyang	vessel	you	Late-Shang	Anyang III phase	78.22	9.45	10.32			0.085	0.014	1.584	0.028	0.028			99.729	AAS	ZHAO, C. 2004. Anyang Yinxu chutu qingtongqi de huaxue chengfen fenxi yu yanjiu. Kaoguxue jikan: 243-268.
M1:1	Anyang	vessel	you	Late-Shang	Anyang III phase	77.35	7.28	14.58			0.077	0.026	0.258		0.025			99.596	AAS	ZHAO, C. 2004. Anyang Yinxu chutu qingtongqi de huaxue chengfen fenxi yu yanjiu. Kaoguxue jikan: 243-268.
M271:12	Anyang	weapon	spearhead	Late-Shang	Anyang III phase	65.87	0.31	24.72			0.042		3.315	0.043	0.104			94.404	AAS	ZHAO, C. 2004. Anyang Yinxu chutu qingtongqi de huaxue chengfen fenxi yu yanjiu. Kaoguxue jikan: 243-268.
M271:10	Anyang	weapon	knife	Late-Shang	Anyang III phase	78.5	4.13	12.27				0.018	0.794	0.036	0.072			95.82	AAS	ZHAO, C. 2004. Anyang Yinxu chutu qingtongqi de huaxue chengfen fenxi yu yanjiu. Kaoguxue jikan: 243-268.
M355:6	Anyang	vessel	yan	Late-Shang	Anyang III phase	84.34	1.62	13.07			0.056		1.774	0.056	0.149			101.065	AAS	ZHAO, C. 2004. Anyang Yinxu chutu qingtongqi de huaxue chengfen fenxi yu yanjiu. Kaoguxue jikan: 243-268.
M1102:1	Anyang	vessel	ding	Late-Shang	Anyang III phase	75.42	11.62	10.35			0.073	0.024	0.22	0.024	0.147			97.878	AAS	ZHAO, C. 2004. Anyang Yinxu chutu qingtongqi de huaxue chengfen fenxi yu yanjiu. Kaoguxue jikan: 243-268.
M1126:1	Anyang	weapon	dagger-axe	Late-Shang	Anyang III phase	96.08	0.43	0.43			0.071		0.014		0.072			97.097	AAS	ZHAO, C. 2004. Anyang Yinxu chutu qingtongqi de huaxue chengfen fenxi yu yanjiu. Kaoguxue jikan: 243-268.
M294:12	Anyang	weapon	dagger-axe	Late-Shang	Anyang III phase	61.13	4.05	7.76					0.082		0.144			73.166	AAS	ZHAO, C. 2004. Anyang Yinxu chutu qingtongqi de huaxue chengfen fenxi yu yanjiu. Kaoguxue jikan: 243-268.
M294:2	Anyang	weapon	dagger-axe	Late-Shang	Anyang III phase	83.3	5.64	6.47				0.023	0.023		0.139			95.595	AAS	ZHAO, C. 2004. Anyang Yinxu chutu qingtongqi de huaxue chengfen fenxi yu yanjiu. Kaoguxue jikan: 243-268.
M819:4	Anyang	weapon	dagger-axe	Late-Shang	Anyang III phase	90.08	2.56	4.94			0.02	0.02	0.224	0.081	0.142			98.067	AAS	ZHAO, C. 2004. Anyang Yinxu chutu qingtongqi de huaxue chengfen fenxi yu yanjiu. Kaoguxue jikan: 243-268.
M907:1	Anyang	vessel	gu	Late-Shang	Anyang III phase	78.2	13.28	8			0.058	0.012	0.035		0.069			99.654	AAS	ZHAO, C. 2004. Anyang Yinxu chutu qingtongqi de huaxue chengfen fenxi yu yanjiu. Kaoguxue jikan: 243-268.
M907:4	Anyang	vessel	jia	Late-Shang	Anyang III phase	70.52	10.11	19.36				0.049	0.024		0.171			100.234	AAS	ZHAO, C. 2004. Anyang Yinxu chutu qingtongqi de huaxue chengfen fenxi yu yanjiu. Kaoguxue jikan: 243-268.
M907:2	Anyang	vessel	yi	Late-Shang	Anyang III phase	76.15	17.78	1.66			0.049		0.122	0.024	0.05			95.835	AAS	ZHAO, C. 2004. Anyang Yinxu chutu qingtongqi de huaxue chengfen fenxi yu yanjiu. Kaoguxue jikan: 243-268.
M907:3	Anyang	vessel	ding	Late-Shang	Anyang III phase	80.99	9.42	7.73							0.489			98.629	AAS	ZHAO, C. 2004. Anyang Yinxu chutu qingtongqi de huaxue chengfen fenxi yu yanjiu. Kaoguxue jikan: 243-268.
M41:12	Anyang	vessel	gui	Late-Shang	Anyang IV phase	85.27		15.8			0.083	0.062	1.382	0.041	0.216			102.854	AAS	ZHAO, C. 2004. Anyang Yinxu chutu qingtongqi de huaxue chengfen fenxi yu yanjiu. Kaoguxue jikan: 243-268.
M92:1	Anyang	vessel	gu	Late-Shang	Anyang IV phase	79.71	14.02	5.21			0.021		0.249	0.021	0.062			99.293	AAS	ZHAO, C. 2004. Anyang Yinxu chutu qingtongqi de huaxue chengfen fenxi yu yanjiu. Kaoguxue jikan: 243-268.
M92:3	Anyang	vessel	you	Late-Shang	Anyang IV phase	77.35	14.37	3.17			0.013	0.012	0.133	0.013	0.12			95.181	AAS	ZHAO, C. 2004. Anyang Yinxu chutu qingtongqi de huaxue chengfen fenxi yu yanjiu. Kaoguxue jikan: 243-268.
M92:2	Anyang	vessel	jue	Late-Shang	Anyang IV phase	78.35	19.05	1.97				0.013	0.174	0.08	0.054			99.691	AAS	ZHAO, C. 2004. Anyang Yinxu chutu qingtongqi de huaxue chengfen fenxi yu yanjiu. Kaoguxue jikan: 243-268.
M1118:1	Anyang	vessel	ding	Late-Shang	Anyang IV phase	86.39	9.1	1.82				0.024	0.095	0.024	0.071			97.524	AAS	ZHAO, C. 2004. Anyang Yinxu chutu qingtongqi de huaxue chengfen fenxi yu yanjiu. Kaoguxue jikan: 243-268.
M1118:2	Anyang	vessel	gu	Late-Shang	Anyang IV phase	79.66	17.01	2.01					0.069		0.036			98.785	AAS	ZHAO, C. 2004. Anyang Yinxu chutu qingtongqi de huaxue chengfen fenxi yu yanjiu. Kaoguxue jikan: 243-268.
M1118:3	Anyang	vessel	jue	Late-Shang	Anyang IV phase	74.73	11.44	16.48			0.05	0.024	0.422		0.049			103.195	AAS	ZHAO, C. 2004. Anyang Yinxu chutu qingtongqi de huaxue chengfen fenxi yu yanjiu. Kaoguxue jikan: 243-268.
M1080:8	Anyang	vessel	gu	Late-Shang	Anyang IV phase	68.56	13.04	18.89			0.05	0.025	0.225		0.1			100.89	AAS	ZHAO, C. 2004. Anyang Yinxu chutu qingtongqi de huaxue chengfen fenxi yu yanjiu. Kaoguxue jikan: 243-268.
M1090:6	Anyang	vessel	jue	Late-Shang	Anyang IV phase	64.16	14.47	20.29			0.024	0.024	0.05		0.098			99.116	AAS	ZHAO, C. 2004. Anyang Yinxu chutu qingtongqi de huaxue chengfen fenxi yu yanjiu. Kaoguxue jikan: 243-268.
HGH10:6	Anyang	vessel	you	Late-Shang	Anyang IV phase	83.92	14.28	2.57			0.052	0.017	0.086		0.104			101.029	AAS	ZHAO, C. 2004. Anyang Yinxu chutu qingtongqi de huaxue chengfen fenxi yu yanjiu. Kaoguxue jikan: 243-268.
HGH10	Anyang	vessel	ding	Late-Shang	Anyang IV phase	81.95	15.82	5.79			0.081	0.02	0.691		0.06			104.412	AAS	ZHAO, C. 2004. Anyang Yinxu chutu qingtongqi de huaxue chengfen fenxi yu yanjiu. Kaoguxue jikan: 243-268.
M284:1	Anyang	vessel	ding	Late-Shang	Anyang IV phase	68.77	11.88	21.22				0.048	0.386		0.121			102.425	AAS	ZHAO, C. 2004. Anyang Yinxu chutu qingtongqi de huaxue chengfen fenxi yu yanjiu. Kaoguxue jikan: 243-268.
M234:6	Anyang	vessel	jue	Late-Shang	Anyang IV phase	67.88	1.57	27.32			0.023	0.023	1.16	0.068	0.179			98.223	AAS	ZHAO, C. 2004. Anyang Yinxu chutu qingtongqi de huaxue chengfen fenxi yu yanjiu. Kaoguxue jikan: 243-268.
M234:2	Anyang	weapon	spearhead	Late-Shang	Anyang IV phase	87.31	3.93	6.65			0.089		0.311	0.022	0.111			98.423	AAS	ZHAO, C. 2004. Anyang Yinxu chutu qingtongqi de huaxue chengfen fenxi yu yanjiu. Kaoguxue jikan: 243-268.
M234:6	Anyang	vessel	jue	Late-Shang	Anyang IV phase	70.75	1.41	21.69			0.034		0.459	0.034	0.136			94.513	AAS	ZHAO, C. 2004. Anyang Yinxu chutu qingtongqi de huaxue chengfen fenxi yu yanjiu. Kaoguxue jikan: 243-268.
M234:7	Anyang	vessel	gu	Late-Shang	Anyang IV phase	67.17	0.75	29.66			0.059		0.977	0.069	0.06			98.745	AAS	ZHAO, C. 2004. Anyang Yinxu chutu qingtongqi de huaxue chengfen fenxi yu yanjiu. Kaoguxue jikan: 243-268.
M269:17	Anyang	vessel	jue	Late-Shang	Anyang IV phase	74.38	1.21	23.6			0.093		0.224		0.131			99.638	AAS	ZHAO, C. 2004. Anyang Yinxu chutu qingtongqi de huaxue chengfen fenxi yu yanjiu. Kaoguxue jikan: 243-268.
M269:14	Anyang	vessel	zun	Late-Shang	Anyang IV phase	68.26	0.63	22.37			0.113	0.016	0.918		0.097			92.404	AAS	ZHAO, C. 2004. Anyang Yinxu chutu qingtongqi de huaxue chengfen fenxi yu yanjiu. Kaoguxue jikan: 243-268.
M269:2	Anyang	weapon	dagger-axe	Late-Shang	Anyang IV phase	80.91	12.8	0.22			0.266	0.022	1.085		0.089			95.392	AAS	ZHAO, C. 2004. Anyang Yinxu chutu qingtongqi de huaxue chengfen fenxi yu yanjiu. Kaoguxue jikan: 243-268.
M269	Anyang	weapon	dagger-axe	Late-Shang	Anyang IV phase	85.3	14.75	1.85			0.263	0.048	1.03		0.479			103.72	AAS	ZHAO, C. 2004. Anyang Yinxu chutu qingtongqi de huaxue chengfen fenxi yu yanjiu. Kaoguxue jikan: 243-268.
M269	Anyang	vessel	jue	Late-Shang	Anyang IV phase	69.86		28.63			0.083	0.017	0.133		0.117			98.84	AAS	ZHAO, C. 2004. Anyang Yinxu chutu qingtongqi de huaxue chengfen fenxi yu yanjiu. Kaoguxue jikan: 243-268.
M269:17	Anyang	vessel	jue	Late-Shang	Anyang IV phase	69.78	1.32	23.55			0.135		0.213		0.077			95.075	AAS	ZHAO, C. 2004. Anyang Yinxu chutu qingtongqi de huaxue chengfen fenxi yu yanjiu. Kaoguxue jikan: 243-268.
M269:11	Anyang	vessel	gu	Late-Shang	Anyang IV phase	77.93	14.44	10.22			0.042		0.126	0.063	0.084			102.905	AAS	ZHAO, C. 2004. Anyang Yinxu chutu qingtongqi de huaxue chengfen fenxi yu yanjiu. Kaoguxue jikan: 243-268.
M825:1	Anyang	tool	saw	Late-Shang	Anyang IV phase	86.98		11.89				0.055	2	0.018	0.092			101.035	AAS	ZHAO, C. 2004. Anyang Yinxu chutu qingtongqi de huaxue chengfen fenxi yu yanjiu. Kaoguxue jikan: 243-268.
M261:7	Anyang	weapon	spearhead	Late-Shang	Anyang IV phase	54.75		31.95			0.077		0.917	0.039	0.056			87.789	AAS	ZHAO, C. 2004. Anyang Yinxu chutu qingtongqi de huaxue chengfen fenxi yu yanjiu. Kaoguxue jikan: 243-268.
M640:5	Anyang	tool	chisel	Late-Shang	Anyang IV phase	87.9	3.89	6.25				0.022	0.043		1.186			99.291	AAS	ZHAO, C. 2004. Anyang Yinxu chutu qingtongqi de huaxue chengfen fenxi yu yanjiu. Kaoguxue jikan: 243-268.
M279:19	Anyang	tool	saw	Late-Shang	Anyang IV phase	85.24	3.95	5.81			0.168		0.187		1.31			96.665	AAS	ZHAO, C. 2004. Anyang Yinxu chutu qingtongqi de huaxue chengfen fenxi yu yanjiu. Kaoguxue jikan: 243-268.
M54:2	Anyang	vessel	gui	Late-Shang	Anyang IV phase	53.89	0.46	45.09			0.015	0.014	0.818	0.044	0.353			100.684	AAS	ZHAO, C. 2004. Anyang Yinxu chutu qingtongqi de huaxue chengfen fenxi yu yanjiu. Kaoguxue jikan: 243-268.
M11:2	Anyang	vessel	gui	Late-Shang	Anyang IV phase	78.66		19.24			0.084	0.021	0.798	0.105	0.21			99.118	AAS	ZHAO, C. 2004. Anyang Yinxu chutu qingtongqi de huaxue chengfen fenxi yu yanjiu. Kaoguxue jikan: 243-268.
M41:12	Anyang	vessel	gui	Late-Shang	Anyang IV phase	79.27		15.8			0.083	0.062	1.382	0.041	0.216			96.854	AAS	ZHAO, C. 2004. Anyang Yinxu chutu qingtongqi de huaxue chengfen fenxi yu yanjiu. Kaoguxue jikan: 243-268.
M18:1	Anyang	vessel	gu	Late-Shang	Anyang IV phase	77.81	4.25	12.77			0.012				0.048			94.89	AAS	ZHAO, C. 2004. Anyang Yinxu chutu qingtongqi de huaxue chengfen fenxi yu yanjiu. Kaoguxue jikan: 243-268.
M268:1	Anyang	vessel	ding	Late-Shang	Anyang IV phase	78.84	2.66	17.79			0.036		0.179	0.036	0.718			100.259	AAS	ZHAO, C. 2004. Anyang Yinxu chutu qingtongqi de huaxue chengfen fenxi yu yanjiu. Kaoguxue jikan: 243-268.
M268	Anyang	vessel	hu	Late-Shang	Anyang IV phase	86.19	5.53	4.92					0.075		1.132			97.847	AAS	ZHAO, C. 2004. Anyang Yinxu chutu qingtongqi de huaxue chengfen fenxi yu yanjiu. Kaoguxue jikan: 243-268.
M270	Anyang	vessel	yan	Late-Shang	Anyang IV phase	80.56	2.03	14.79					0.302	0.04	0.403			98.125	AAS	ZHAO, C. 2004. Anyang Yinxu chutu qingtongqi de huaxue chengfen fenxi yu yanjiu. Kaoguxue jikan: 243-268.
M89	Anyang	vessel	bu	Late-Shang	Anyang IV phase	78.87	3.06	17.86					0.579	0.048	0.483			100.9	AAS	ZHAO, C. 2004. Anyang Yinxu chutu qingtongqi de huaxue chengfen fenxi yu yanjiu. Kaoguxue jikan: 243-268.
M3:2	Anyang	vessel	gui	Late-Shang	Anyang IV phase	83.58	3.46	12.35			0.037	0.019	0.13		0.558			100.134	AAS	ZHAO, C. 2004. Anyang Yinxu chutu qingtongqi de huaxue chengfen fenxi yu yanjiu. Kaoguxue jikan: 243-268.
M2:1	Anyang	vessel	pou	Late-Shang	Anyang IV phase	87.25	1.5	10.21			0.041	0.014	0.027		0.411			99.453	AAS	ZHAO, C. 2004. Anyang Yinxu chutu qingtongqi de huaxue chengfen fenxi yu yanjiu. Kaoguxue jikan: 243-268.
M94	Anyang	vessel	hu	Late-Shang	Anyang IV phase	75.83	8.38	1.57			0.022	0.022	3.596	0.131	0.087			89.638	AAS	ZHAO, C. 2004. Anyang Yinxu chutu qingtongqi de huaxue chengfen fenxi yu yanjiu. Kaoguxue jikan: 243-268.
M71:5	Anyang	vessel	hu	Late-Shang	Anyang IV phase	99.08	0.36	1.68					0.018		0.054			101.192	AAS	ZHAO, C. 2004. Anyang Yinxu chutu qingtongqi de huaxue chengfen fenxi yu yanjiu. Kaoguxue jikan: 243-268.
152-2	Anyang	vessel	pot	Late-Shang	Anyang IV phase	84.9	10.24	2.67				0.024	0.121	0.024	0.485			98.464	AAS	ZHAO, C. 2004. Anyang Yinxu chutu qingtongqi de huaxue chengfen fenxi yu yanjiu. Kaoguxue jikan: 243-268.
152-1	Anyang	vessel	jue	Late-Shang	Anyang IV phase	85.57	9.22	6.23					0.496	0.024	0.243			101.783	AAS	ZHAO, C. 2004. Anyang Yinxu chutu qingtongqi de huaxue chengfen fenxi yu yanjiu. Kaoguxue jikan: 243-268.
AGM7:6	Anyang	vessel	zhi	Late-Shang	Anyang IV phase	76.95	15.42	7			0.022	0.022	0.09	0.022	0.066			99.592	AAS	ZHAO, C. 2004. Anyang Yinxu chutu qingtongqi de huaxue chengfen fenxi yu yanjiu. Kaoguxue jikan: 243-268.
AGM7:11	Anyang	vessel	zhi	Late-Shang	Anyang IV phase	76.91	17.1	6.59			0.023		0.07		0.047			100.74	AAS	ZHAO, C. 2004. Anyang Yinxu chutu qingtongqi de huaxue chengfen fenxi yu yanjiu. Kaoguxue jikan: 243-268.
M1102:1	Anyang	vessel	ding	Late-Shang	Anyang IV phase	75.42	11.62	10.35			0.073	0.025	0.22	0.024	0.147			97.879	AAS	ZHAO, C. 2004. Anyang Yinxu chutu qingtongqi de huaxue chengfen fenxi yu yanjiu. Kaoguxue jikan: 243-268.
M100:1	Anyang	vessel	gu	Late-Shang	Anyang IV phase	0.9	0.88	98.6					0.021	0.021	0.085			100.507	AAS	ZHAO, C. 2004. Anyang Yinxu chutu qingtongqi de huaxue chengfen fenxi yu yanjiu. Kaoguxue jikan: 243-268.
AKM7:3	Anyang	vessel	jue	Late-Shang	Anyang IV phase	0.57	0.89	96.11				0.01	1.59		0.119			99.289	AAS	ZHAO, C. 2004. Anyang Yinxu chutu qingtongqi de huaxue chengfen fenxi yu yanjiu. Kaoguxue jikan: 243-268.
A chariot pit:7	Anyang	chariot fitting	chariot fitting	Late-Shang	Anyang IV phase	75.31	6.91	15.32			0.048	0.12	0.217					97.925	AAS	ZHAO, C. 2004. Anyang Yinxu chutu qingtongqi de huaxue chengfen fenxi yu yanjiu. Kaoguxue jikan: 243-268.
A chariot pit	Anyang	chariot fitting	bow-shaped object	Late-Shang	Anyang IV phase	78.06	17.93	4.97			0.087	0.012	0.062	0.012	0.062			101.195	AAS	ZHAO, C. 2004. Anyang Yinxu chutu qingtongqi de huaxue chengfen fenxi yu yanjiu. Kaoguxue jikan: 243-268.
B chariot pit	Anyang	chariot fitting	chariot fitting	Late-Shang	Anyang IV phase	85.19	6.51	11.34			0.118	0.039	0.092	0.013	0.171			103.473	AAS	ZHAO, C. 2004. Anyang Yinxu chutu qingtongqi de huaxue chengfen fenxi yu yanjiu. Kaoguxue jikan: 243-268.
B chariot pit:8	Anyang	chariot fitting	chariot fitting	Late-Shang	Anyang IV phase	72.38	8.4	16.74			0.084	0.024	0.06	0.012	0.167			97.867	AAS	ZHAO, C. 2004. Anyang Yinxu chutu qingtongqi de huaxue chengfen fenxi yu yanjiu. Kaoguxue jikan: 243-268.
M1046 : 71	Anyang	vessel	ding	Late Shang	Anyang IV phase	55.88	4.5	27.6	0.359	0.189			2.052	0.005	0.056			90.641	ICP-AES	ZHAO, C., YUE, Z. & XU, G. 2008. Anyang Yinxu Liujiazhuang Bei 1046 hao mu chutu tongqi de huaxue zucheng fenxi. Wenwu: 92-94.
M1046 : 3	Anyang	vessel	ding	Late Shang	Anyang IV phase	60.51	6.21	27.36	0.344	0.185			1.84	0.046	0.06			96.555	ICP-AES	ZHAO, C., YUE, Z. & XU, G. 2008. Anyang Yinxu Liujiazhuang Bei 1046 hao mu chutu tongqi de huaxue zucheng fenxi. Wenwu: 92-94.
M1046 : 20	Anyang	vessel	jia	Late Shang	Anyang IV phase	63.02	4.41	24.93	0.22	0.114			1.633	0.014	0.089			94.43	ICP-AES	ZHAO, C., YUE, Z. & XU, G. 2008. Anyang Yinxu Liujiazhuang Bei 1046 hao mu chutu tongqi de huaxue zucheng fenxi. Wenwu: 92-94.
M1046 : 18	Anyang	vessel	jiao	Late Shang	Anyang IV phase	63.03	4.09	27.61	0.389	0.151			0.82	0.007	0.097			96.194	ICP-AES	ZHAO, C., YUE, Z. & XU, G. 2008. Anyang Yinxu Liujiazhuang Bei 1046 hao mu chutu tongqi de huaxue zucheng fenxi. Wenwu: 92-94.
M1046 : 1	Anyang	vessel	yi	Late Shang	Anyang IV phase	52.97	5.43	25.8	0.262	0.165			2.359	0.007	0.079			87.072	ICP-AES	ZHAO, C., YUE, Z. & XU, G. 2008. Anyang Yinxu Liujiazhuang Bei 1046 hao mu chutu tongqi de huaxue zucheng fenxi. Wenwu: 92-94.
M1046 : 16	Anyang	vessel	ding	Late Shang	Anyang IV phase	61.39	4.07	27.29	0.346	0.218			1.272	0.047	0.095			94.728	ICP-AES	ZHAO, C., YUE, Z. & XU, G. 2008. Anyang Yinxu Liujiazhuang Bei 1046 hao mu chutu tongqi de huaxue zucheng fenxi. Wenwu: 92-94.
M1046 : 27	Anyang	vessel	ding	Late Shang	Anyang IV phase	65.56	5.12	24.19	0.244	0.209			0.971		0.091			96.385	ICP-AES	ZHAO, C., YUE, Z. & XU, G. 2008. Anyang Yinxu Liujiazhuang Bei 1046 hao mu chutu tongqi de huaxue zucheng fenxi. Wenwu: 92-94.
M1046 : 26	Anyang	vessel	ding	Late Shang	Anyang IV phase	62.72	4.99	25.04	0.344	0.259			1.683		0.048			95.084	ICP-AES	ZHAO, C., YUE, Z. & XU, G. 2008. Anyang Yinxu Liujiazhuang Bei 1046 hao mu chutu tongqi de huaxue zucheng fenxi. Wenwu: 92-94.
M1046 : 17	Anyang	vessel	ding	Late Shang	Anyang IV phase	63.5	4.62	25.07	0.373	0.282			1.716		0.062			95.623	ICP-AES	ZHAO, C., YUE, Z. & XU, G. 2008. Anyang Yinxu Liujiazhuang Bei 1046 hao mu chutu tongqi de huaxue zucheng fenxi. Wenwu: 92-94.
